# Supplementary material for: Temperature and insulin signaling regulate body size in Hydra by the Wnt and TGF-beta pathways
Source: Nat Commun. 2019 Jul 22;10:3257. doi: 10.1038/s41467-019-11136-6 (PMC6646324; doi:10.1038/s41467-019-11136-6)
Supplement: Supplementary file 3 — Supplementary Data 2 [file 41467_2019_11136_MOESM3_ESM.xlsx]

## Sheet: TableS4_CandidateTable
Supplementary Data 2: Table from transcriptome analysis showing differentially expressed genes and their annotation for all treatments.
Cluster ID	12°C vs. 18.C	18°C vs. 22°C	INSR-KD	FoxO-KD ecto/endo vs. Control 12°C	FoxO-KD ecto/endo vs. Control 18°C	FoxO-KD ecto vs. Control 18°C	Sum	cluster	KO	Kegg	SmartID	Smart	PfamID	Pfam
cluster16156	0	0	1	0	0	0	1	cluster16156	K19949	OTOF; otoferlin	SM00239;SM00239	C2 domain;C2 domain	PF00168;PF00168	C2 domain;C2 domain
cluster122941	0	0	1	0	0	0	1	cluster122941	K17095	ANXA7_11; annexin A7/11	SM00335;SM00335	Annexin repeat;Annexin repeat	PF00191;PF00191	Annexin repeat;Annexin repeat
cluster46821	0	0	1	0	0	0	1	cluster46821	K15690	RC3H; RING finger and CCCH-type zinc finger domain-containing protein	NA	NA	NA	NA
cluster142426	0	1	1	0	0	0	2	cluster142426	K09542	CRYAB; crystallin, alpha B	NA	NA	PF00011;PF00011	Alpha crystallin/Hsp20 domain;Alpha crystallin/Hsp20 domain
cluster159774	0	0	1	0	0	0	1	cluster159774	K07375	TUBB; tubulin beta	SM00865;SM00864	Tubulin/FtsZ, 2-layer sandwich domain;Tubulin/FtsZ, GTPase domain	PF03953;PF00091	Tubulin/FtsZ, 2-layer sandwich domain;Tubulin/FtsZ, GTPase domain
cluster74644	0	0	1	0	0	0	1	cluster74644	K05087	IGF1R; insulin-like growth factor 1 receptor [EC:2.7.10.1]	SM00261	Furin-like repeat	PF01030;PF01030;PF00757	Receptor L-domain;Receptor L-domain;Furin-like cysteine-rich domain
cluster160630	1	0	1	0	0	0	2	cluster160630	K04667	INHB; inhibin, beta	SM00204	Transforming growth factor-beta, C-terminal	PF00688;PF00019	TGF-beta, propeptide;Transforming growth factor-beta, C-terminal
cluster129127	0	0	1	0	0	0	1	cluster129127	K03242	EIF2S3; translation initiation factor 2 subunit 3	NA	NA	PF03144;PF00009;PF09173	Translation elongation factor EFTu-like, domain 2;;Translation initiation factor 2, gamma subunit, C-terminal
cluster220152	0	0	1	0	0	0	1	cluster220152	K03178	UBE1; ubiquitin-activating enzyme E1 [EC:6.2.1.45]	SM00985	Ubiquitin-activating enzyme E1, C-terminal	PF10585;PF09358;PF00899	Ubiquitin-activating enzyme, catalytic cysteine domain;Ubiquitin-activating enzyme E1, C-terminal;THIF-type NAD/FAD binding fold
cluster160113	1	0	1	0	0	0	2	cluster160113	K02981	RP-S2e; small subunit ribosomal protein S2e	NA	NA	PF00333;PF03719	Ribosomal protein S5, N-terminal;Ribosomal protein S5, C-terminal
cluster212728	0	0	1	0	0	0	1	cluster212728	K02954;K02895	RP-S14; small subunit ribosomal protein S14;RP-L24; large subunit ribosomal protein L24	SM01374;SM00739	Ribosomal protein L14P;KOW	PF00253;PF00238;PF00673;PF00281;PF00410;PF17136;PF00467	Ribosomal protein S14;Ribosomal protein L14P;Ribosomal protein L5, C-terminal;Ribosomal protein L5, N-terminal;Ribosomal protein S8;Ribosomal protein L24;KOW
cluster121298	0	0	1	0	0	0	1	cluster121298	K02898	RP-L26e; large subunit ribosomal protein L26e	NA	NA	PF16906	Ribosomal protein L26/L24, eukaryotic/archaeal
cluster175719	0	0	1	0	0	0	1	cluster175719	K01312	PRSS1_2_3; trypsin [EC:3.4.21.4]	NA	NA	PF00089	Serine proteases, trypsin domain
cluster179035	1	1	1	0	1	1	5	cluster179035			NA	NA	NA	NA
cluster203795	1	1	1	0	0	1	4	cluster203795			NA	NA	NA	NA
cluster152104	1	1	1	0	0	0	3	cluster152104			NA	NA	NA	NA
cluster34656	1	1	1	0	0	0	3	cluster34656			NA	NA	NA	NA
cluster66151	0	1	1	0	0	0	2	cluster66151			NA	NA	NA	NA
cluster19672	1	0	1	0	0	0	2	cluster19672			NA	NA	PF13424
cluster22741	1	0	1	0	0	0	2	cluster22741			NA	NA	NA	NA
cluster68278	1	0	1	0	0	0	2	cluster68278			SM00041	Cystine knot, C-terminal	PF03045	DAN
cluster106105	1	0	1	0	0	0	2	cluster106105			NA	NA	NA	NA
cluster70786	0	0	1	1	1	1	4	cluster70786			NA	NA	NA	NA
cluster73046	0	0	1	1	1	1	4	cluster73046			NA	NA	PF05270	Alpha-L-arabinofuranosidase B, arabinose-binding domain
cluster112503	0	0	1	0	1	1	3	cluster112503			NA	NA	NA	NA
cluster162191	0	0	1	0	1	1	3	cluster162191			NA	NA	NA	NA
cluster200050	0	0	1	0	1	1	3	cluster200050			SM00198	CAP domain	PF00188	CAP domain
cluster135085	0	0	1	0	0	1	2	cluster135085			NA	NA	NA	NA
cluster115998	0	0	1	0	1	0	2	cluster115998			NA	NA	NA	NA
cluster217297	0	0	1	0	1	0	2	cluster217297			NA	NA	NA	NA
cluster100560	0	0	1	0	0	0	1	cluster100560			NA	NA	NA	NA
cluster104745	0	0	1	0	0	0	1	cluster104745			NA	NA	NA	NA
cluster105209	0	0	1	0	0	0	1	cluster105209			SM01374	Ribosomal protein L14P	PF00238	Ribosomal protein L14P
cluster108851	0	0	1	0	0	0	1	cluster108851			NA	NA	NA	NA
cluster109927	0	0	1	0	0	0	1	cluster109927			NA	NA	NA	NA
cluster112229	0	0	1	0	0	0	1	cluster112229			NA	NA	NA	NA
cluster113159	0	0	1	0	0	0	1	cluster113159			NA	NA	PF03169	Oligopeptide transporter, OPT superfamily
cluster113168	0	0	1	0	0	0	1	cluster113168			NA	NA	PF15663
cluster121081	0	0	1	0	0	0	1	cluster121081			NA	NA	NA	NA
cluster123488	0	0	1	0	0	0	1	cluster123488			NA	NA	PF09412	Endoribonuclease XendoU
cluster124541	0	0	1	0	0	0	1	cluster124541			NA	NA	PF13847	Methyltransferase domain
cluster128948	0	0	1	0	0	0	1	cluster128948			NA	NA	NA	NA
cluster134173	0	0	1	0	0	0	1	cluster134173			NA	NA	NA	NA
cluster142585	0	0	1	0	0	0	1	cluster142585			NA	NA	NA	NA
cluster147053	0	0	1	0	0	0	1	cluster147053			NA	NA	NA	NA
cluster152633	0	0	1	0	0	0	1	cluster152633			NA	NA	NA	NA
cluster156361	0	0	1	0	0	0	1	cluster156361			NA	NA	NA	NA
cluster159908	0	0	1	0	0	0	1	cluster159908			NA	NA	NA	NA
cluster160949	0	0	1	0	0	0	1	cluster160949			NA	NA	NA	NA
cluster163895	0	0	1	0	0	0	1	cluster163895			NA	NA	PF00531;PF00531	Death domain;Death domain
cluster171144	0	0	1	0	0	0	1	cluster171144			NA	NA	NA	NA
cluster174206	0	0	1	0	0	0	1	cluster174206			NA	NA	NA	NA
cluster182980	0	0	1	0	0	0	1	cluster182980			NA	NA	NA	NA
cluster189229	0	0	1	0	0	0	1	cluster189229			NA	NA	NA	NA
cluster191276	0	0	1	0	0	0	1	cluster191276			NA	NA	PF01649	Ribosomal protein S20
cluster193665	0	0	1	0	0	0	1	cluster193665			NA	NA	NA	NA
cluster199119	0	0	1	0	0	0	1	cluster199119			NA	NA	NA	NA
cluster204700	0	0	1	0	0	0	1	cluster204700			NA	NA	PF00909	Ammonium transporter AmtB-like domain
cluster211730	0	0	1	0	0	0	1	cluster211730			NA	NA	NA	NA
cluster212703	0	0	1	0	0	0	1	cluster212703			NA	NA	NA	NA
cluster213405	0	0	1	0	0	0	1	cluster213405			NA	NA	NA	NA
cluster215317	0	0	1	0	0	0	1	cluster215317			NA	NA	NA	NA
cluster23867	0	0	1	0	0	0	1	cluster23867			SM00322;SM00322;SM00322;SM00322;SM00322;SM00322;SM00322;SM00322;SM00322;SM00322	K Homology domain;K Homology domain;K Homology domain;K Homology domain;K Homology domain;K Homology domain;K Homology domain;K Homology domain;K Homology domain;K Homology domain	PF00013;PF00013;PF00013;PF00013;PF00013;PF00013;PF00013;PF00013;PF00013;PF00013	K Homology domain, type 1;K Homology domain, type 1;K Homology domain, type 1;K Homology domain, type 1;K Homology domain, type 1;K Homology domain, type 1;K Homology domain, type 1;K Homology domain, type 1;K Homology domain, type 1;K Homology domain, type 1
cluster27197	0	0	1	0	0	0	1	cluster27197			NA	NA	NA	NA
cluster31833	0	0	1	0	0	0	1	cluster31833			NA	NA	NA	NA
cluster32754	0	0	1	0	0	0	1	cluster32754			NA	NA	PF05270;PF05270;PF05270	Alpha-L-arabinofuranosidase B, arabinose-binding domain;Alpha-L-arabinofuranosidase B, arabinose-binding domain;Alpha-L-arabinofuranosidase B, arabinose-binding domain
cluster36993	0	0	1	0	0	0	1	cluster36993			NA	NA	NA	NA
cluster52388	0	0	1	0	0	0	1	cluster52388			NA	NA	PF13855	Leucine-rich repeat
cluster55886	0	0	1	0	0	0	1	cluster55886			NA	NA	NA	NA
cluster66892	0	0	1	0	0	0	1	cluster66892			NA	NA	NA	NA
cluster67595	0	0	1	0	0	0	1	cluster67595			NA	NA	NA	NA
cluster76431	0	0	1	0	0	0	1	cluster76431			NA	NA	PF00135	Carboxylesterase, type B
cluster78212	0	0	1	0	0	0	1	cluster78212			NA	NA	NA	NA
cluster82675	0	0	1	0	0	0	1	cluster82675			NA	NA	PF01505;PF01505	Major vault protein, N-terminal;Major vault protein, N-terminal
cluster84088	0	0	1	0	0	0	1	cluster84088			NA	NA	NA	NA
cluster87188	0	0	1	0	0	0	1	cluster87188			NA	NA	NA	NA
cluster92628	0	0	1	0	0	0	1	cluster92628			NA	NA	NA	NA
cluster94525	0	0	1	0	0	0	1	cluster94525			NA	NA	NA	NA
cluster95243	0	0	1	0	0	0	1	cluster95243			SM00060;SM00060;SM00060	Fibronectin type III;Fibronectin type III;Fibronectin type III	PF00041;PF00090	Fibronectin type III;Thrombospondin type-1 (TSP1) repeat
cluster96721	0	0	1	0	0	0	1	cluster96721			NA	NA	NA	NA
cluster96839	0	0	1	0	0	0	1	cluster96839			NA	NA	NA	NA
cluster66787	0	0	0	1	0	0	1	cluster66787	K21456	GSS; glutathione synthase [EC:6.3.2.3]	NA	NA	PF03917;PF03199	Glutathione synthase;Glutathione synthase, substrate-binding, eukaryotic
cluster31018	1	0	0	0	0	0	1	cluster31018	K21283	BMP2; bone morphogenetic protein 2	SM00204	Transforming growth factor-beta, C-terminal	PF00688;PF00019	TGF-beta, propeptide;Transforming growth factor-beta, C-terminal
cluster26390	1	0	0	0	0	0	1	cluster26390	K20823	NAA35; N-alpha-acetyltransferase 35, NatC auxiliary subunit	NA	NA	PF04112;PF04112	NatC N(alpha)-terminal acetyltransferase, Mak10 subunit;NatC N(alpha)-terminal acetyltransferase, Mak10 subunit
cluster38988	1	0	0	0	0	0	1	cluster38988	K20813	TDG; thymine-DNA glycosylase [EC:3.2.2.29]	NA	NA	PF03167	Uracil-DNA glycosylase-like
cluster108333	1	0	0	0	0	0	1	cluster108333	K20798	HENMT1; small RNA 2'-O-methyltransferase [EC:2.1.1.-]	NA	NA	PF13489
cluster160323	0	0	0	0	1	0	1	cluster160323	K20796	PRDM7_9; histone-lysine N-methyltransferase PRDM7/9 [EC:2.1.1.43]	SM00317	SET domain	PF00856	SET domain
cluster28462	1	0	0	0	0	0	1	cluster28462	K20705	DNMBP; dynamin-binding protein	SM00326;SM00326;SM00326;SM00326;SM00325;SM00721	SH3 domain;SH3 domain;SH3 domain;SH3 domain;Dbl homology (DH) domain;BAR domain	PF07653;PF07653;PF00621;PF14604;PF00018;PF03114	Variant SH3 domain;Variant SH3 domain;Dbl homology (DH) domain;SH3 domain;SH3 domain;BAR domain
cluster59189	1	0	0	0	0	0	1	cluster59189	K20647	ARHGAP32; Rho GTPase-activating protein 32	SM00324;SM00326	Rho GTPase-activating protein domain;SH3 domain	PF00787;PF00620;PF14604	Phox homologous domain;Rho GTPase-activating protein domain;SH3 domain
cluster66827	1	0	0	0	0	0	1	cluster66827	K20636	ARHGAP12_27; Rho GTPase-activating protein 12/27	SM00456;SM00456;SM00324;SM00233	WW domain;WW domain;Rho GTPase-activating protein domain;Pleckstrin homology domain	PF00169;PF14604;PF00620;PF00397	Pleckstrin homology domain;SH3 domain;Rho GTPase-activating protein domain;WW domain
cluster14005	0	0	0	1	0	1	2	cluster14005	K20631	ARHGAP6; Rho GTPase-activating protein 6	SM00324	Rho GTPase-activating protein domain	PF00620	Rho GTPase-activating protein domain
cluster86856	0	0	0	0	0	1	1	cluster86856	K20630	CHN1_2; chimaerin	SM00252;SM00109	SH2 domain;Protein kinase C-like, phorbol ester/diacylglycerol-binding domain	PF00017;PF00130	SH2 domain;Protein kinase C-like, phorbol ester/diacylglycerol-binding domain
cluster195197	0	1	0	0	0	0	1	cluster195197	K20526	TAGLN; transgelin	SM00033	Calponin homology domain	PF00307;PF00402	Calponin homology domain;Calponin repeat
cluster173044	1	0	0	0	0	0	1	cluster173044	K20526	TAGLN; transgelin	SM00033	Calponin homology domain	PF00307;PF00402	Calponin homology domain;Calponin repeat
cluster212284	1	0	0	0	0	0	1	cluster212284	K20526	TAGLN; transgelin	SM00033	Calponin homology domain	PF00307	Calponin homology domain
cluster168774	0	0	0	0	0	1	1	cluster168774	K20526	TAGLN; transgelin	SM00033	Calponin homology domain	PF00307;PF00402	Calponin homology domain;Calponin repeat
cluster189445	1	0	0	0	0	0	1	cluster189445	K20408;K20408	WDR24; WD repeat-containing protein 24;WDR24; WD repeat-containing protein 24	SM00320;SM00320;SM00320;SM00320;SM00320;SM00320	WD40 repeat;WD40 repeat;WD40 repeat;WD40 repeat;WD40 repeat;WD40 repeat	PF00400;PF00400;PF00400;PF00400	WD40 repeat;WD40 repeat;WD40 repeat;WD40 repeat
cluster8440	0	0	0	1	0	0	1	cluster8440	K20367	ERGIC3; endoplasmic reticulum-Golgi intermediate compartment protein 3	NA	NA	PF07970	Endoplasmic reticulum vesicle transporter, C-terminal
cluster4533	0	0	0	1	0	0	1	cluster4533	K20315	ARHGAP21_23; Rho GTPase-activating protein 21/23	SM00324;SM00233;SM00228	Rho GTPase-activating protein domain;Pleckstrin homology domain;PDZ domain	PF00620;PF15410	Rho GTPase-activating protein domain;
cluster194669	1	0	0	0	0	0	1	cluster194669	K20313	PLEKHA3; pleckstrin homology domain-containing family A member 3	SM00233	Pleckstrin homology domain	PF00169	Pleckstrin homology domain
cluster4122	0	0	0	0	1	0	1	cluster4122	K20290	COG3; conserved oligomeric Golgi complex subunit 3	NA	NA	PF04136	Conserved oligomeric Golgi complex, subunit 3
cluster45487	0	1	0	0	0	0	1	cluster45487	K20238	E2.1.1.317; sphingolipid C9-methyltransferase [EC:2.1.1.317]	NA	NA	PF02353	S-adenosyl-L-methionine-dependent methyltransferase
cluster4269	1	0	0	0	0	0	1	cluster4269	K20198	KIF17; kinesin family member 17	SM00129	Kinesin motor domain	PF00225	Kinesin motor domain
cluster57938	1	0	0	0	0	0	1	cluster57938	K20183	VPS39; Vam6/Vps39-like protein vacuolar protein sorting-associated protein 39	NA	NA	PF10367;PF00637;PF10366;PF00780	Vacuolar sorting protein 39/Transforming growth factor beta receptor-associated domain 2;Clathrin, heavy chain/VPS, 7-fold repeat;Vacuolar sorting protein 39/Transforming growth factor beta receptor-associated domain 1;Citron homology (CNH) domain
cluster27101	1	0	0	0	0	0	1	cluster27101	K20176	SGSM3; small G protein signaling modulator 3	SM00164;SM00593;SM00326	Rab-GTPase-TBC domain;RUN domain;SH3 domain	PF00018;PF00566;PF02759	SH3 domain;Rab-GTPase-TBC domain;RUN domain
cluster44462	0	1	0	0	0	0	1	cluster44462	K20103	DDX60; ATP-dependent RNA helicase DDX60 [EC:3.6.4.13]	SM00490	Helicase, C-terminal	PF00271	Helicase, C-terminal
cluster188725	0	0	0	1	0	0	1	cluster188725	K20103	DDX60; ATP-dependent RNA helicase DDX60 [EC:3.6.4.13]	SM00490	Helicase, C-terminal	PF00271	Helicase, C-terminal
cluster27305	1	0	0	0	0	0	1	cluster27305	K20072	SWAP70; switch-associated protein 70	SM00233	Pleckstrin homology domain	PF00169	Pleckstrin homology domain
cluster36189	1	0	0	0	0	0	1	cluster36189	K19948	MICALL1; MICAL-like protein 1	SM00033;SM01203;SM00132	Calponin homology domain;;Zinc finger, LIM-type	PF12130;PF00307;PF00412	Domain of unknown function DUF3585;Calponin homology domain;Zinc finger, LIM-type
cluster31220	1	0	0	0	0	0	1	cluster31220	K19938	RPH3A; rabphilin-3A	SM00239;SM00239	C2 domain;C2 domain	PF02318;PF00168;PF00168	Zinc finger, FYVE/PHD-type;C2 domain;C2 domain
cluster68924	1	0	0	0	0	0	1	cluster68924	K19911	SYT11; synaptotagmin-11	SM00239;SM00239	C2 domain;C2 domain	PF00168;PF00168	C2 domain;C2 domain
cluster185454	1	0	0	0	1	1	3	cluster185454	K19907	SYT7; synaptotagmin-7	SM00239;SM00239	C2 domain;C2 domain	PF00168;PF00168	C2 domain;C2 domain
cluster173559	1	0	0	0	0	1	2	cluster173559	K19904	SYT4; synaptotagmin-4	SM00239	C2 domain	PF00168	C2 domain
cluster117759	1	1	0	0	0	0	2	cluster117759	K19882	NOTUM; O-palmitoleoyl-L-serine hydrolase [EC:3.1.1.98]	NA	NA	PF03283;PF03283	Pectinacetylesterase/NOTUM;Pectinacetylesterase/NOTUM
cluster30253	1	1	0	0	0	0	2	cluster30253	K19873	FKRP; fukutin-related protein [EC:2.7.8.-]	NA	NA	PF04991	LicD family
cluster44278	1	0	0	0	0	0	1	cluster44278	K19703	FA2H; 4-hydroxysphinganine ceramide fatty acyl 2-hydroxylase [EC:1.14.18.6]	SM01117	Cytochrome b5-like heme/steroid binding domain	PF00173;PF04116	Cytochrome b5-like heme/steroid binding domain;Fatty acid hydroxylase
cluster37009	0	0	0	0	0	1	1	cluster37009	K19681	IFT52; intraflagellar transport protein 52	NA	NA	PF09822	ABC-type uncharacterised transport system
cluster64585	1	0	0	0	0	0	1	cluster64585	K19625	RLBP1; retinaldehyde-binding protein 1	SM01100;SM00516	CRAL/TRIO, N-terminal domain;CRAL-TRIO lipid binding domain	PF00650;PF03765	CRAL-TRIO lipid binding domain;CRAL/TRIO, N-terminal domain
cluster15385	0	0	0	1	0	0	1	cluster15385	K19603;K19603	MAPK15; mitogen-activated protein kinase 15 [EC:2.7.11.24];MAPK15; mitogen-activated protein kinase 15 [EC:2.7.11.24]	SM00220	Protein kinase domain	PF00069;PF00069	Protein kinase domain;Protein kinase domain
cluster8986	1	1	0	0	0	0	2	cluster8986	K19583;K19583	GK5; putative glycerol kinase 5 [EC:2.7.1.30];GK5; putative glycerol kinase 5 [EC:2.7.1.30]	NA	NA	PF00370;PF02782	Carbohydrate kinase, FGGY, N-terminal;Carbohydrate kinase, FGGY, C-terminal
cluster172682	1	0	0	1	0	0	2	cluster172682	K19558	NBL1; neuroblastoma suppressor of tumorigenicity 1	SM00041	Cystine knot, C-terminal	PF03045	DAN
cluster134986	0	0	0	1	0	0	1	cluster134986	K19558	GREM; Gremlin-like (Nature 2015)	SM00041	Cystine knot, C-terminal	PF03045	DAN
cluster13735	0	0	0	1	0	0	1	cluster13735	K19528	SYCP3; synaptonemal complex protein 3	NA	NA	PF04803	XLR/SYCP3/FAM9 domain
cluster3359	0	0	0	0	1	0	1	cluster3359	K19527	VPS13D; vacuolar protein sorting-associated protein 13D	SM00165	Ubiquitin-associated domain	PF00627;PF12624;PF16909;PF16908;PF06650;PF16910	Ubiquitin-associated domain;Vacuolar protein sorting-associated protein 13, N-terminal domain;Vacuolar protein sorting-associated protein 13, C-terminal;Vacuolar protein sorting-associated protein 13, second N-terminal domain;Vacuolar protein sorting-associated protein 13, SHR-binding domain;VPS13, repeated coiled region
cluster8854	1	0	0	0	0	0	1	cluster8854	K19526	VPS13B; vacuolar protein sorting-associated protein 13B	NA	NA	PF16908;PF12624;PF16909	Vacuolar protein sorting-associated protein 13, second N-terminal domain;Vacuolar protein sorting-associated protein 13, N-terminal domain;Vacuolar protein sorting-associated protein 13, C-terminal
cluster21748	0	1	0	0	0	0	1	cluster21748	K19511	PXDN; peroxidase [EC:1.11.1.7]	NA	NA	PF13517;PF13517;PF13517;PF07593;PF03098	;;;ASPIC/UnbV;Haem peroxidase, animal
cluster16047	1	0	0	0	0	0	1	cluster16047	K19476	IST1; vacuolar protein sorting-associated protein IST1	NA	NA	PF03398	Vacuolar protein sorting-associated protein Ist1
cluster10573	1	0	0	0	0	0	1	cluster10573	K19464	PLEKHG5; pleckstrin homology domain-containing family G member 5	SM00325	Dbl homology (DH) domain	PF00621	Dbl homology (DH) domain
cluster157640	1	1	0	0	0	0	2	cluster157640	K19370	DNAJC22; DnaJ homolog subfamily C member 22	SM00271	DnaJ domain	PF00226;PF05154	DnaJ domain;TM2 domain
cluster15388	0	1	0	0	0	0	1	cluster15388	K19366	SPG20; spartin	NA	NA	PF06911	Senescence/spartin-associated
cluster24805	1	0	0	0	0	0	1	cluster24805	K18756	BICC1; protein bicaudal C	SM00322;SM00322	K Homology domain;K Homology domain	PF00013;PF00013	K Homology domain, type 1;K Homology domain, type 1
cluster201403	0	0	0	1	0	0	1	cluster201403	K18669	DYRK2_3_4; dual specificity tyrosine-phosphorylation-regulated kinase 2/3/4 [EC:2.7.12.1]	SM00220	Protein kinase domain	PF00069	Protein kinase domain
cluster29644	0	0	0	0	0	1	1	cluster29644	K18668	ZC3H12; ribonuclease ZC3H12 [EC:3.1.-.-]	NA	NA	PF00013;PF11977	K Homology domain, type 1;Ribonuclease Zc3h12a-like, NYN domain
cluster21566	1	0	0	0	0	0	1	cluster21566	K18619	CORO7; coronin-7	SM01166;SM01166;SM00320;SM00320;SM00320;SM00320;SM00320;SM00320;SM01167;SM01167	Domain of unknown function DUF1899;Domain of unknown function DUF1899;WD40 repeat;WD40 repeat;WD40 repeat;WD40 repeat;WD40 repeat;WD40 repeat;;	PF16300;PF16300;PF08953;PF08953;PF00400;PF00400;PF00400	;;Domain of unknown function DUF1899;Domain of unknown function DUF1899;WD40 repeat;WD40 repeat;WD40 repeat
cluster13027	1	1	0	0	0	0	2	cluster13027	K18592	GGT1_5; gamma-glutamyltranspeptidase / glutathione hydrolase / leukotriene-C4 hydrolase [EC:2.3.2.2 3.4.19.13 3.4.19.14]	NA	NA	PF01019	Gamma-glutamyltranspeptidase
cluster97464	0	1	0	0	0	0	1	cluster97464	K18592	GGT1_5; gamma-glutamyltranspeptidase / glutathione hydrolase / leukotriene-C4 hydrolase [EC:2.3.2.2 3.4.19.13 3.4.19.14]	NA	NA	PF01019	Gamma-glutamyltranspeptidase
cluster122402	1	0	0	0	0	0	1	cluster122402	K18592	GGT1_5; gamma-glutamyltranspeptidase / glutathione hydrolase / leukotriene-C4 hydrolase [EC:2.3.2.2 3.4.19.13 3.4.19.14]	NA	NA	PF01019	Gamma-glutamyltranspeptidase
cluster36148	1	0	0	0	0	0	1	cluster36148	K18592	GGT1_5; gamma-glutamyltranspeptidase / glutathione hydrolase / leukotriene-C4 hydrolase [EC:2.3.2.2 3.4.19.13 3.4.19.14]	NA	NA	PF01019	Gamma-glutamyltranspeptidase
cluster117723	0	0	0	1	0	0	1	cluster117723	K18496	FGF1; fibroblast growth factor 1	SM00442	Fibroblast growth factor family	PF00167	Fibroblast growth factor family
cluster58601	0	0	0	0	0	1	1	cluster58601	K18438	PDE10; cAMP and cAMP-inhibited cGMP 3',5'-cyclic phosphodiesterase 10 [EC:3.1.4.17 3.1.4.35]	SM00065;SM00065;SM00471	GAF domain;GAF domain;HD/PDEase domain	PF01590;PF00233	GAF domain;3'5'-cyclic nucleotide phosphodiesterase, catalytic domain
cluster267	0	0	0	0	1	1	2	cluster267	K18437	PDE8; high affinity cAMP-specific and IBMX-insensitive 3',5'-cyclic phosphodiesterase 8 [EC:3.1.4.53]	SM00471	HD/PDEase domain	PF00989;PF00233	PAS fold;3'5'-cyclic nucleotide phosphodiesterase, catalytic domain
cluster57653	1	0	0	0	0	0	1	cluster57653	K18411	MAEL; protein maelstrom	SM00398	High mobility group box domain	PF13017;PF09011	Maelstrom domain;High mobility group box domain
cluster123770	0	0	0	1	0	0	1	cluster123770	K18398	ENPP5; ectonucleotide pyrophosphatase/phosphodiesterase family member 5 [EC:3.1.-.-]	NA	NA	PF01663	Type I phosphodiesterase/nucleotide pyrophosphatase/phosphate transferase
cluster36898	1	0	0	0	0	0	1	cluster36898	K18342	OTUD6; OTU domain-containing protein 6 [EC:3.4.19.12]	NA	NA	PF02338	OTU domain
cluster68068	1	0	0	0	0	0	1	cluster68068	K18328	DBR1; lariat debranching enzyme [EC:3.1.-.-]	SM01124	Lariat debranching enzyme, C-terminal	PF00149;PF05011	Calcineurin-like phosphoesterase domain, ApaH type;Lariat debranching enzyme, C-terminal
cluster131984	1	0	0	0	0	0	1	cluster131984	K18201	AGPHD1; hydroxylysine kinase [EC:2.7.1.81]	NA	NA	PF01636	Aminoglycoside phosphotransferase
cluster54484	1	0	0	0	0	0	1	cluster54484	K18171	CMC1; COX assembly mitochondrial protein 1	NA	NA	PF08583	Cytochrome c oxidase biogenesis protein Cmc1-like
cluster20963	1	0	0	0	0	0	1	cluster20963	K18162;K18162	NDUFAF5; NADH dehydrogenase [ubiquinone] 1 alpha subcomplex assembly factor 5 [EC:2.1.1.-];NDUFAF5; NADH dehydrogenase [ubiquinone] 1 alpha subcomplex assembly factor 5 [EC:2.1.1.-]	NA	NA	PF08241	Methyltransferase type 11
cluster5029	1	0	0	1	1	1	4	cluster5029	K18080	TNS; tensin	SM00252	SH2 domain	PF08416;PF00017	Tensin/EPS8 phosphotyrosine-binding domain;SH2 domain
cluster14020	0	1	0	0	0	0	1	cluster14020	K17973	NAA25; N-terminal acetyltransferase B complex non-catalytic subunit	NA	NA	PF09797	N-acetyltransferase B complex, non-catalytic subunit
cluster45296	1	0	0	0	0	0	1	cluster45296	K17972	NAA20; N-terminal acetyltransferase B complex catalytic subunit [EC:2.3.1.254]	NA	NA	PF00583	GNAT domain
cluster7251	1	0	0	0	0	0	1	cluster7251	K17916	KIF16B; kinesin family member 16B	SM00129;SM00312	Kinesin motor domain;Phox homologous domain	PF00498;PF00787;PF00225	Forkhead-associated (FHA) domain;Phox homologous domain;Kinesin motor domain
cluster18982	1	1	0	0	0	0	2	cluster18982	K17915	KIF14; kinesin family member 14	SM00129	Kinesin motor domain	PF00225;PF00498	Kinesin motor domain;Forkhead-associated (FHA) domain
cluster21888	1	0	0	0	0	0	1	cluster21888	K17834	MB21D1; cyclic GMP-AMP synthase [EC:2.7.7.86]	SM01265	Mab-21 domain	PF03281	Mab-21 domain
cluster43253	1	1	0	0	0	0	2	cluster43253	K17824	DCUN1D4_5; DCN1-like protein 4/5	NA	NA	PF03556	Potentiating neddylation domain
cluster94510	1	1	0	0	0	0	2	cluster94510	K17725	ETHE1; sulfur dioxygenase [EC:1.13.11.18]	SM00849	Metallo-beta-lactamase	PF00753	Metallo-beta-lactamase
cluster194673	0	1	0	0	0	0	1	cluster194673	K17725	ETHE1; sulfur dioxygenase [EC:1.13.11.18]	SM00849	Metallo-beta-lactamase	PF00753	Metallo-beta-lactamase
cluster11892	1	0	0	0	0	0	1	cluster11892	K17701	SIPA1L1; signal-induced proliferation-associated 1 like protein 1	SM00228	PDZ domain	PF02145	Rap GTPase activating protein domain
cluster137106	1	0	0	0	0	0	1	cluster137106	K17680	PEO1; twinkle protein [EC:3.6.4.12]	NA	NA	PF13481
cluster154605	0	0	0	1	0	0	1	cluster154605	K17609	NXN; nucleoredoxin [EC:1.8.1.8]	NA	NA	PF13905	Thioredoxin-like fold
cluster29655	0	1	0	0	0	0	1	cluster29655	K17592	SACS; sacsin	SM00748	HEPN domain	PF05168	HEPN domain
cluster28590	1	0	0	0	0	0	1	cluster28590	K17579	PPP1R42; protein phosphatase 1 regulatory subunit 42	SM00365;SM00365;SM00365	;;	PF14580
cluster102649	1	0	0	0	0	0	1	cluster102649	K17566	PPP1R27; protein phosphatase 1 regulatory subunit 27	SM00248;SM00248	Ankyrin repeat;Ankyrin repeat	PF12796	Ankyrin repeat-containing domain
cluster63852	1	0	0	0	0	0	1	cluster63852	K17500	ILKAP; integrin-linked kinase-associated serine/threonine phosphatase 2C [EC:3.1.3.16]	SM00332	PPM-type phosphatase domain	PF00481	PPM-type phosphatase domain
cluster43982	0	0	0	1	0	0	1	cluster43982	K17495	CSMD; CUB and sushi domain-containing protein	SM00032;SM00032;SM00032;SM00032;SM00032;SM00032;SM00032;SM00032;SM00032;SM00032;SM00032;SM00042;SM00042;SM00159;SM01411;SM01411;SM01411;SM01411;SM00179;SM00179;SM00179;SM00179;SM00179;SM00179;SM00179;SM00179;SM00179;SM00179;SM00181;SM00181;SM00181;SM00181;SM00181;SM00181;SM00181;SM00181;SM00181;SM00181;SM00181;SM00181;SM00327	Sushi/SCR/CCP domain;Sushi/SCR/CCP domain;Sushi/SCR/CCP domain;Sushi/SCR/CCP domain;Sushi/SCR/CCP domain;Sushi/SCR/CCP domain;Sushi/SCR/CCP domain;Sushi/SCR/CCP domain;Sushi/SCR/CCP domain;Sushi/SCR/CCP domain;Sushi/SCR/CCP domain;CUB domain;CUB domain;Pentraxin-related;Tyrosine-protein kinase ephrin type A/B receptor-like;Tyrosine-protein kinase ephrin type A/B receptor-like;Tyrosine-protein kin…	PF00354;PF00008;PF00008;PF00008;PF00008;PF00008;PF07645;PF07645;PF07645;PF00092;PF07699;PF07699;PF07699;PF00431;PF00431;PF00084;PF00084;PF00084;PF00084;PF00084;PF00084;PF00084;PF00084;PF00084;PF02494;PF02494;PF12661;PF12661	Pentraxin-related;EGF-like domain;EGF-like domain;EGF-like domain;EGF-like domain;EGF-like domain;EGF-like calcium-binding domain;EGF-like calcium-binding domain;EGF-like calcium-binding domain;von Willebrand factor, type A;Tyrosine-protein kinase ephrin type A/B receptor-like;Tyrosine-protein kinase ephrin type A/B receptor-like;Tyrosine-protein kinase ephrin type A/B receptor-like;CUB domain;CU…
cluster118106	1	0	0	0	0	0	1	cluster118106	K17478	FKBP15; FK506-binding protein 15	NA	NA	PF00254	FKBP-type peptidyl-prolyl cis-trans isomerase domain
cluster8276	0	0	0	1	0	0	1	cluster8276	K17388	ROCK2; Rho-associated protein kinase 2 [EC:2.7.11.1]	SM00109;SM00133;SM00220	Protein kinase C-like, phorbol ester/diacylglycerol-binding domain;AGC-kinase, C-terminal;Protein kinase domain	PF08912;PF00433;PF00069	Rho binding domain;Protein kinase, C-terminal;Protein kinase domain
cluster25928	1	0	0	0	0	0	1	cluster25928	K17335	NFAT5; nuclear factor of activated T-cells 5	NA	NA	PF00554;PF16179	Rel homology domain (RHD), DNA-binding domain;Rel homology dimerisation domain
cluster50246	1	0	0	0	0	0	1	cluster50246	K17306	ARMC1; armadillo repeat-containing protein 1	NA	NA	NA	NA
cluster68061	1	0	0	0	1	1	3	cluster68061	K17285	SELENBP1; selenium-binding protein 1	NA	NA	PF05694	Selenium-binding protein
cluster153566	0	0	0	0	1	0	1	cluster153566	K17279	REEP5_6; receptor expression-enhancing protein 5/6	NA	NA	PF03134	TB2/DP1/HVA22-related protein
cluster46148	1	0	0	0	0	0	1	cluster46148	K17231;K17231	IYD; iodotyrosine deiodinase [EC:1.21.1.1];IYD; iodotyrosine deiodinase [EC:1.21.1.1]	NA	NA	PF00881	Nitroreductase
cluster176031	0	1	0	0	0	0	1	cluster176031	K17218	sqr; sulfide:quinone oxidoreductase [EC:1.8.5.4]	NA	NA	PF07992	FAD/NAD(P)-binding domain
cluster1616	1	0	0	0	0	0	1	cluster1616	K17199	RASEF; Ras and EF-hand domain-containing protein	SM00173;SM00174;SM00176;SM00175;SM00054;SM00054;SM00054;SM00054;SM00054	;;;;EF-hand domain;EF-hand domain;EF-hand domain;EF-hand domain;EF-hand domain	PF13833;PF00071;PF13499	EF-hand domain;Small GTPase superfamily;EF-hand domain
cluster67401	0	0	0	1	0	0	1	cluster67401	K17198	RERGL; Ras-related and estrogen-regulated growth inhibitor-like protein	SM00175;SM00173	;	PF00071	Small GTPase superfamily
cluster112653	1	1	0	0	0	0	2	cluster112653	K17081	PHB2; prohibitin 2	SM00244	Band 7 domain	PF01145	Band 7 domain
cluster35711	1	0	0	0	0	0	1	cluster35711	K16911	DDX21; ATP-dependent RNA helicase DDX21 [EC:3.6.4.13]	SM00490;SM00487	Helicase, C-terminal;Helicase superfamily 1/2, ATP-binding domain	PF08152;PF00270;PF00271	GUCT;DEAD/DEAH box helicase domain;Helicase, C-terminal
cluster71762	1	0	0	0	0	0	1	cluster71762	K16866	TIMP3; metalloproteinase inhibitor 3	SM00206	Protease inhibitor I35 (TIMP)	PF00965	Protease inhibitor I35 (TIMP)
cluster86269	1	1	0	1	0	1	4	cluster86269	K16857	THBS1; thrombospondin 1	SM00209;SM00209;SM00209;SM00209	Thrombospondin type-1 (TSP1) repeat;Thrombospondin type-1 (TSP1) repeat;Thrombospondin type-1 (TSP1) repeat;Thrombospondin type-1 (TSP1) repeat	PF00090;PF00090;PF00090;PF00090	Thrombospondin type-1 (TSP1) repeat;Thrombospondin type-1 (TSP1) repeat;Thrombospondin type-1 (TSP1) repeat;Thrombospondin type-1 (TSP1) repeat
cluster37533	0	1	0	0	0	0	1	cluster37533	K16762	CEP57; centrosomal protein CEP57	NA	NA	PF14073;PF14073	Cep57 centrosome localisation domain;Cep57 centrosome localisation domain
cluster61397	1	0	0	0	0	0	1	cluster61397	K16733	RACGAP1; Rac GTPase-activating protein 1	SM00324	Rho GTPase-activating protein domain	PF00620	Rho GTPase-activating protein domain
cluster8704	0	0	0	1	0	1	2	cluster8704	K16685;K16685	WWC1; protein KIBRA;WWC1; protein KIBRA	SM00456;SM00456	WW domain;WW domain	PF00397	WW domain
cluster41939	1	0	0	0	0	0	1	cluster41939	K16609	TTLL12; tubulin--tyrosine ligase-like protein 12	NA	NA	PF03133	Tubulin-tyrosine ligase/Tubulin polyglutamylase
cluster55817	0	1	0	0	0	0	1	cluster55817	K16586	HAUS3; HAUS augmin-like complex subunit 3	NA	NA	PF14932	HAUS augmin-like complex subunit 3, N-terminal
cluster44370	1	1	0	0	0	0	2	cluster44370	K16579	DCX; neuronal migration protein doublecortin	SM00537;SM00537	Doublecortin domain;Doublecortin domain	PF03607;PF03607	Doublecortin domain;Doublecortin domain
cluster59343	0	0	0	0	1	0	1	cluster59343	K16546	FGFR10P; FGFR1 oncogene partner	NA	NA	PF09398	FGFR1 oncogene partner (FOP), N-terminal dimerisation domain
cluster11526	0	1	0	0	0	0	1	cluster11526	K16475;K16475	LRRCC1; leucine-rich repeat and coiled-coil domain-containing protein 1;LRRCC1; leucine-rich repeat and coiled-coil domain-containing protein 1	SM00365;SM00365;SM00365;SM00365	;;;	PF13516;PF12799	Leucine-rich repeat;Leucine rich repeat 4
cluster890	1	0	0	0	0	0	1	cluster890	K16474	IFT88; intraflagellar transport protein 88	SM00028;SM00028;SM00028;SM00028;SM00028;SM00028;SM00028;SM00028;SM00028;SM00028	Tetratricopeptide repeat;Tetratricopeptide repeat;Tetratricopeptide repeat;Tetratricopeptide repeat;Tetratricopeptide repeat;Tetratricopeptide repeat;Tetratricopeptide repeat;Tetratricopeptide repeat;Tetratricopeptide repeat;Tetratricopeptide repeat	PF00515;PF13181;PF13181;PF13432	Tetratricopeptide repeat 1;Tetratricopeptide repeat;Tetratricopeptide repeat;
cluster42068	1	0	0	0	0	0	1	cluster42068	K16457	CEP76; centrosomal protein CEP76	NA	NA	PF15627	CEP76, C2 domain
cluster21353	0	0	0	1	0	0	1	cluster21353	K16339	THEM4; thioesterase superfamily member 4	NA	NA	PF03061	Thioesterase domain
cluster153285	0	1	0	0	0	0	1	cluster153285	K16196	EIF2AK4; eukaryotic translation initiation factor 2-alpha kinase 4 [EC:2.7.11.1]	NA	NA	PF13393
cluster137740	1	0	0	0	0	0	1	cluster137740	K16185	RRAGA_B; Ras-related GTP-binding protein A/B	NA	NA	PF04670	Gtr1/RagA G protein
cluster28521	1	0	0	0	0	0	1	cluster28521	K16059	STIM1; stromal interaction molecule 1	SM00454;SM00454;SM00454	Sterile alpha motif domain;Sterile alpha motif domain;Sterile alpha motif domain	PF16533;PF07647;PF00536;PF00536	Stromal interaction molecule, Orai1-activating region;Sterile alpha motif domain;Sterile alpha motif domain;Sterile alpha motif domain
cluster48089	1	0	0	0	0	0	1	cluster48089	K15710	SHPRH; E3 ubiquitin-protein ligase SHPRH [EC:3.6.4.- 2.3.2.27]	SM00490;SM00487	Helicase, C-terminal;Helicase superfamily 1/2, ATP-binding domain	PF00176;PF00271	SNF2-related, N-terminal domain;Helicase, C-terminal
cluster101784	0	0	0	0	0	1	1	cluster101784	K15690	RC3H; RING finger and CCCH-type zinc finger domain-containing protein	SM00184	Zinc finger, RING-type	PF13445	RING-type zinc-finger, LisH dimerisation motif
cluster1239	1	0	0	0	0	0	1	cluster1239	K15687	MKRN; E3 ubiquitin-protein ligase makorin [EC:2.3.2.27]	SM00356;SM00356;SM00184	Zinc finger, CCCH-type;Zinc finger, CCCH-type;Zinc finger, RING-type	PF00097;PF00642	Zinc finger, C3HC4 RING-type;Zinc finger, CCCH-type
cluster15659	1	0	0	0	0	0	1	cluster15659	K15682	PDZRN3_4; ligand of Numb protein X 3/4 [EC:2.3.2.27]	SM00228;SM00228	PDZ domain;PDZ domain	PF00097;PF00595;PF00595	Zinc finger, C3HC4 RING-type;PDZ domain;PDZ domain
cluster28343	0	1	0	0	0	0	1	cluster28343	K15601	KDM3; lysine-specific demethylase 3 [EC:1.14.11.-]	SM00558	JmjC domain	PF02373	JmjC domain
cluster24232	1	0	0	0	0	0	1	cluster24232	K15507	MRM1; 21S rRNA (GM2251-2'-O)-methyltransferase [EC:2.1.1.-]	SM00967	RNA 2-O ribose methyltransferase, substrate binding	PF08032;PF00588	RNA 2-O ribose methyltransferase, substrate binding;tRNA/rRNA methyltransferase, SpoU type
cluster46240	1	0	0	0	0	0	1	cluster46240	K15412	CFP; complement factor properdin	SM00209;SM00209;SM00209;SM00209;SM00209;SM00209;SM00209	Thrombospondin type-1 (TSP1) repeat;Thrombospondin type-1 (TSP1) repeat;Thrombospondin type-1 (TSP1) repeat;Thrombospondin type-1 (TSP1) repeat;Thrombospondin type-1 (TSP1) repeat;Thrombospondin type-1 (TSP1) repeat;Thrombospondin type-1 (TSP1) repeat	PF00090;PF00090;PF00090;PF00090;PF00090;PF00090;PF00090	Thrombospondin type-1 (TSP1) repeat;Thrombospondin type-1 (TSP1) repeat;Thrombospondin type-1 (TSP1) repeat;Thrombospondin type-1 (TSP1) repeat;Thrombospondin type-1 (TSP1) repeat;Thrombospondin type-1 (TSP1) repeat;Thrombospondin type-1 (TSP1) repeat
cluster191526	0	0	0	0	1	1	2	cluster191526	K15412	CFP; complement factor properdin	SM00209;SM00209;SM00209;SM00209;SM00209;SM00209	Thrombospondin type-1 (TSP1) repeat;Thrombospondin type-1 (TSP1) repeat;Thrombospondin type-1 (TSP1) repeat;Thrombospondin type-1 (TSP1) repeat;Thrombospondin type-1 (TSP1) repeat;Thrombospondin type-1 (TSP1) repeat	PF00090;PF00090;PF00090;PF00090;PF00090;PF00090	Thrombospondin type-1 (TSP1) repeat;Thrombospondin type-1 (TSP1) repeat;Thrombospondin type-1 (TSP1) repeat;Thrombospondin type-1 (TSP1) repeat;Thrombospondin type-1 (TSP1) repeat;Thrombospondin type-1 (TSP1) repeat
cluster37196	0	0	0	0	1	1	2	cluster37196	K15412	CFP; complement factor properdin	SM00209;SM00209;SM00209;SM00209;SM00209;SM00209;SM00209	Thrombospondin type-1 (TSP1) repeat;Thrombospondin type-1 (TSP1) repeat;Thrombospondin type-1 (TSP1) repeat;Thrombospondin type-1 (TSP1) repeat;Thrombospondin type-1 (TSP1) repeat;Thrombospondin type-1 (TSP1) repeat;Thrombospondin type-1 (TSP1) repeat	PF00090;PF00090;PF00090;PF00090;PF00090;PF00090	Thrombospondin type-1 (TSP1) repeat;Thrombospondin type-1 (TSP1) repeat;Thrombospondin type-1 (TSP1) repeat;Thrombospondin type-1 (TSP1) repeat;Thrombospondin type-1 (TSP1) repeat;Thrombospondin type-1 (TSP1) repeat
cluster142351	0	0	0	0	0	1	1	cluster142351	K15412	CFP; complement factor properdin	SM00209;SM00209;SM00209;SM00209;SM00209;SM00209	Thrombospondin type-1 (TSP1) repeat;Thrombospondin type-1 (TSP1) repeat;Thrombospondin type-1 (TSP1) repeat;Thrombospondin type-1 (TSP1) repeat;Thrombospondin type-1 (TSP1) repeat;Thrombospondin type-1 (TSP1) repeat	PF00090;PF00090;PF00090;PF00090;PF00090;PF00090	Thrombospondin type-1 (TSP1) repeat;Thrombospondin type-1 (TSP1) repeat;Thrombospondin type-1 (TSP1) repeat;Thrombospondin type-1 (TSP1) repeat;Thrombospondin type-1 (TSP1) repeat;Thrombospondin type-1 (TSP1) repeat
cluster78062	0	1	0	0	0	0	1	cluster78062	K15290;K19905	SYT1; synaptotagmin-1;	SM00239	C2 domain	PF00168;PF00168;PF00168	C2 domain;C2 domain;C2 domain
cluster26167	1	0	0	0	0	0	1	cluster26167	K15285	SLC35E3; solute carrier family 35, member E3	NA	NA	PF03151	Sugar phosphate transporter domain
cluster33746	1	0	0	0	0	0	1	cluster33746	K15284	SLC35E2; solute carrier family 35, member E2	NA	NA	PF03151	Sugar phosphate transporter domain
cluster122145	1	0	0	0	0	0	1	cluster122145	K15283	SLC35E1; solute carrier family 35, member E1	NA	NA	PF03151	Sugar phosphate transporter domain
cluster12675	1	0	0	0	0	0	1	cluster12675	K15277	SLC35B3; solute carrier family 35 (adenosine 3'-phospho 5'-phosphosulfate transporter), member B3	NA	NA	PF08449	UAA transporter
cluster73240	1	0	0	0	0	0	1	cluster73240	K15272	SLC35A1_2_3; solute carrier family 35 (UDP-sugar transporter), member A1/2/3	NA	NA	PF04142	Nucleotide-sugar transporter
cluster60679	1	0	0	0	0	0	1	cluster60679	K15255	PIF1; ATP-dependent DNA helicase PIF1 [EC:3.6.4.12]	NA	NA	PF05970	DNA helicase Pif1-like
cluster37813	0	0	0	0	1	0	1	cluster37813	K15255	PIF1; ATP-dependent DNA helicase PIF1 [EC:3.6.4.12]	NA	NA	PF05970	DNA helicase Pif1-like
cluster36819	0	0	0	1	0	0	1	cluster36819	K15188	CCNT; cyclin T	NA	NA	NA	NA
cluster23291	0	0	0	1	0	0	1	cluster23291	K15174	PAF1; RNA polymerase II-associated factor 1	NA	NA	PF03985	RNA polymerase II associated factor Paf1
cluster81676	1	0	0	1	1	0	3	cluster81676	K15169	MED26; mediator of RNA polymerase II transcription subunit 26	SM00509	Transcription elongation factor, TFIIS/CRSP70, N-terminal, sub-type	PF08711	Transcription factor IIS, N-terminal
cluster42400	1	0	0	0	0	0	1	cluster42400	K15127	TADA2B; transcriptional adapter 2-beta	SM00717;SM00291	SANT/Myb domain;Zinc finger, ZZ-type	PF00249;PF00569	SANT/Myb domain;Zinc finger, ZZ-type
cluster47025	1	0	0	0	0	0	1	cluster47025	K15078;K15078	SLX1; structure-specific endonuclease subunit SLX1 [EC:3.6.1.-];SLX1; structure-specific endonuclease subunit SLX1 [EC:3.6.1.-]	NA	NA	PF01541;PF11793	GIY-YIG nuclease superfamily;FANCL C-terminal domain
cluster156400	0	1	0	0	0	0	1	cluster156400	K15045	RSAD2; radical S-adenosyl methionine domain-containing protein 2	NA	NA	NA	NA
cluster200570	0	1	0	0	0	0	1	cluster200570	K15045	RSAD2; radical S-adenosyl methionine domain-containing protein 2	NA	NA	PF04055;PF13353	Radical SAM;
cluster743	1	0	0	0	0	0	1	cluster743	K15040	VDAC2; voltage-dependent anion channel protein 2	NA	NA	PF01459	Eukaryotic porin/Tom40
cluster194425	1	0	0	0	0	0	1	cluster194425	K15032	MTERFD; mTERF domain-containing protein, mitochondrial	SM00733;SM00733;SM00733;SM00733;SM00733	Transcription termination factor, mitochondrial/chloroplastic;Transcription termination factor, mitochondrial/chloroplastic;Transcription termination factor, mitochondrial/chloroplastic;Transcription termination factor, mitochondrial/chloroplastic;Transcription termination factor, mitochondrial/chloroplastic	PF02536	Transcription termination factor, mitochondrial/chloroplastic
cluster102858	1	0	0	0	0	0	1	cluster102858	K15026	EIF2A; translation initiation factor 2A	NA	NA	PF08662	Translation initiation factor, beta propellor-like domain
cluster213739	0	1	0	0	0	0	1	cluster213739	K15015	SLC32A; solute carrier family 32 (vesicular inhibitory amino acid transporter)	NA	NA	PF01490	Amino acid transporter, transmembrane domain
cluster83518	1	0	0	0	0	0	1	cluster83518	K15015	SLC32A; solute carrier family 32 (vesicular inhibitory amino acid transporter)	NA	NA	PF01490	Amino acid transporter, transmembrane domain
cluster68365	0	0	0	0	1	0	1	cluster68365	K15015	SLC32A; solute carrier family 32 (vesicular inhibitory amino acid transporter)	NA	NA	PF01490	Amino acid transporter, transmembrane domain
cluster38573	0	0	0	1	0	0	1	cluster38573	K15015	SLC32A; solute carrier family 32 (vesicular inhibitory amino acid transporter)	NA	NA	PF01490	Amino acid transporter, transmembrane domain
cluster11285	0	0	0	0	0	1	1	cluster11285	K15013	ACSBG; long-chain-fatty-acid--CoA ligase ACSBG [EC:6.2.1.3]	NA	NA	PF00501	AMP-dependent synthetase/ligase
cluster50515	1	0	0	0	0	0	1	cluster50515	K15009	SHANK; SH3 and multiple ankyrin repeat domains protein	SM00248;SM00248;SM00248;SM00248;SM00248;SM00454;SM00326;SM00228	Ankyrin repeat;Ankyrin repeat;Ankyrin repeat;Ankyrin repeat;Ankyrin repeat;Sterile alpha motif domain;SH3 domain;PDZ domain	PF12796;PF07653;PF00536;PF16511;PF00595	Ankyrin repeat-containing domain;Variant SH3 domain;Sterile alpha motif domain;Talin, N-terminal F0 domain;PDZ domain
cluster49484	1	0	0	0	0	0	1	cluster49484	K14963	WDR5; COMPASS component SWD3	SM00320;SM00320;SM00320;SM00320;SM00320;SM00320;SM00320	WD40 repeat;WD40 repeat;WD40 repeat;WD40 repeat;WD40 repeat;WD40 repeat;WD40 repeat	PF00400;PF00400;PF00400;PF00400;PF00400;PF00400;PF00400	WD40 repeat;WD40 repeat;WD40 repeat;WD40 repeat;WD40 repeat;WD40 repeat;WD40 repeat
cluster11645	1	1	0	0	0	0	2	cluster11645	K14946	RBFOX; RNA binding protein fox-1	SM00360	RNA recognition motif domain	PF00076	RNA recognition motif domain
cluster33582	1	0	0	0	0	0	1	cluster33582	K14860	TMA16; translation machinery-associated protein 16	NA	NA	PF11176	Translation machinery-associated protein 16
cluster8458	1	0	0	0	0	0	1	cluster8458	K14829	IPI3; pre-rRNA-processing protein IPI3	SM00320;SM00320;SM00320;SM00320;SM00320	WD40 repeat;WD40 repeat;WD40 repeat;WD40 repeat;WD40 repeat	PF00400;PF00400	WD40 repeat;WD40 repeat
cluster63576	1	0	0	0	0	0	1	cluster63576	K14827	IPI1; pre-rRNA-processing protein IPI1	NA	NA	PF12333	Pre-rRNA-processing protein IPI1/Testis-expressed sequence 10 protein
cluster127050	1	0	0	0	0	0	1	cluster127050	K14810;K14810	DDX56; ATP-dependent RNA helicase DDX56/DBP9 [EC:3.6.4.13];DDX56; ATP-dependent RNA helicase DDX56/DBP9 [EC:3.6.4.13]	SM00487	Helicase superfamily 1/2, ATP-binding domain	PF00270;PF00271;PF00271	DEAD/DEAH box helicase domain;Helicase, C-terminal;Helicase, C-terminal
cluster86554	1	0	0	0	0	0	1	cluster86554	K14771	NOC4; U3 small nucleolar RNA-associated protein 19	NA	NA	PF03914	CCAAT-binding factor
cluster156846	1	0	0	0	0	0	1	cluster156846	K14709	SLC39A1_2_3; solute carrier family 39 (zinc transporter), member 1/2/3	NA	NA	PF02535	Zinc/iron permease
cluster65876	1	0	0	0	0	0	1	cluster65876	K14708	SLC26A11; solute carrier family 26 (sodium-independent sulfate anion transporter), member 11	NA	NA	PF00916	SLC26A/SulP transporter domain
cluster46224	1	0	0	0	0	0	1	cluster46224	K14692	SLC30A5_7; solute carrier family 30 (zinc transporter), member 5/7	NA	NA	PF01545	Cation efflux protein
cluster20239	0	1	0	0	0	0	1	cluster20239	K14688	SLC30A1; solute carrier family 30 (zinc transporter), member 1	NA	NA	PF01545	Cation efflux protein
cluster162441	1	0	0	0	0	0	1	cluster162441	K14686	SLC31A1; solute carrier family 31 (copper transporter), member 1	NA	NA	PF04145	Ctr copper transporter
cluster66447	1	0	0	0	0	0	1	cluster66447	K14686	SLC31A1; solute carrier family 31 (copper transporter), member 1	NA	NA	PF04145	Ctr copper transporter
cluster24848	1	0	0	0	1	0	2	cluster24848	K14648	ENDOU; poly(U)-specific endoribonuclease [EC:3.1.-.-]	NA	NA	PF09412	Endoribonuclease XendoU
cluster172948	1	0	0	0	0	0	1	cluster172948	K14638	SLC15A3_4; solute carrier family 15 (peptide/histidine transporter), member 3/4	NA	NA	PF00854	Proton-dependent oligopeptide transporter family
cluster15148	0	0	0	0	1	1	2	cluster15148	K14616	CUBN; cubilin	SM00042;SM00042;SM00042	CUB domain;CUB domain;CUB domain	PF00754;PF00431;PF00431;PF00431	Coagulation factor 5/8 C-terminal domain;CUB domain;CUB domain;CUB domain
cluster30772	0	1	0	0	0	0	1	cluster30772	K14590	CMTR2; cap2 methyltransferase [EC:2.1.1.296]	NA	NA	PF01728	Ribosomal RNA methyltransferase FtsJ domain
cluster201163	1	0	0	0	0	0	1	cluster201163	K14574	SDO1; ribosome maturation protein SDO1	NA	NA	PF09377;PF01172	Ribosome maturation protein SBDS, C-terminal;Ribosome maturation protein SBDS, N-terminal
cluster41921	1	0	0	0	0	0	1	cluster41921	K14565	NOP58; nucleolar protein 58	SM00931	NOSIC	PF08156;PF01798	NOP5, N-terminal;Nop domain
cluster45034	1	0	0	0	0	0	1	cluster45034	K14564	NOP56; nucleolar protein 56	SM00931	NOSIC	PF01798;PF08156	Nop domain;NOP5, N-terminal
cluster48274	1	0	0	0	0	0	1	cluster48274	K14563	NOP1; rRNA 2'-O-methyltransferase fibrillarin [EC:2.1.1.-]	SM01206	Fibrillarin	PF01269	Fibrillarin
cluster53170	0	0	0	1	1	0	2	cluster53170	K14541	DUR1; urea carboxylase / allophanate hydrolase [EC:6.3.4.6 3.5.1.54]	SM00796;SM00797;SM00878	Carboxyltransferase domain, subdomain C and D;Carboxyltransferase domain, subdomain A and B;Biotin carboxylase, C-terminal	PF02786;PF02785;PF02682;PF00364;PF02626;PF00289	Carbamoyl-phosphate synthetase large subunit-like, ATP-binding domain;Biotin carboxylase, C-terminal;Carboxyltransferase domain, subdomain C and D;Biotin/lipoyl attachment;Carboxyltransferase domain, subdomain A and B;Biotin carboxylase-like, N-terminal domain
cluster63556	1	0	0	0	0	0	1	cluster63556	K14539	LSG1; large subunit GTPase 1 [EC:3.6.1.-]	NA	NA	PF01926	GTP binding domain
cluster45230	0	0	0	1	1	0	2	cluster45230	K14523	RPP38; ribonucleases P/MRP protein subunit RPP38 [EC:3.1.26.5]	NA	NA	PF01248	Ribosomal protein L7Ae/L30e/S12e/Gadd45
cluster42261	1	0	0	0	0	0	1	cluster42261	K14427	SLC12A4_5_6; solute carrier family 12 (potassium/chloride transporter), member 4/5/6	NA	NA	PF03522;PF03522;PF00324;PF00324	SLC12A transporter, C-terminal;SLC12A transporter, C-terminal;Amino acid permease/ SLC12A domain;Amino acid permease/ SLC12A domain
cluster2093	1	0	0	1	1	1	4	cluster2093	K14411	MSI; RNA-binding protein Musashi	SM00360;SM00360	RNA recognition motif domain;RNA recognition motif domain	PF00076;PF00076	RNA recognition motif domain;RNA recognition motif domain
cluster473	1	1	0	0	0	0	2	cluster473	K14410	ACP2; lysosomal acid phosphatase [EC:3.1.3.2]	NA	NA	PF00328;PF00328	Histidine phosphatase superfamily, clade-2;Histidine phosphatase superfamily, clade-2
cluster17184	1	0	0	0	0	0	1	cluster17184	K14410	ACP2; lysosomal acid phosphatase [EC:3.1.3.2]	NA	NA	PF00328	Histidine phosphatase superfamily, clade-2
cluster30238	1	0	0	0	0	0	1	cluster30238	K14410	ACP2; lysosomal acid phosphatase [EC:3.1.3.2]	NA	NA	PF00328	Histidine phosphatase superfamily, clade-2
cluster75477	1	0	0	0	0	0	1	cluster75477	K14397	NUDT21; cleavage and polyadenylation specificity factor subunit 5	NA	NA	PF13869	Cleavage/polyadenylation specificity factor subunit 5
cluster20724	0	0	0	0	0	1	1	cluster20724	K14381	SQSTM1; sequestosome 1	SM00666;SM00291	PB1 domain;Zinc finger, ZZ-type	PF00569;PF16577;PF00564	Zinc finger, ZZ-type;Sequestosome-1, UBA domain;PB1 domain
cluster71475	0	1	0	1	0	0	2	cluster71475	K14380	FHL2; four and a half LIM domains protein 2	SM00132;SM00132	Zinc finger, LIM-type;Zinc finger, LIM-type	PF00412;PF00412	Zinc finger, LIM-type;Zinc finger, LIM-type
cluster44388	1	0	0	0	0	0	1	cluster44388	K14347	SLC10A7; solute carrier family 10 (sodium/bile acid cotransporter), member 7	NA	NA	PF13593	Putative sodium bile acid cotransporter
cluster119438	1	0	0	0	0	0	1	cluster119438	K14317	NUP214; nuclear pore complex protein Nup214	NA	NA	NA	NA
cluster43737	1	0	0	0	0	0	1	cluster43737	K14308	NUP54; nuclear pore complex protein Nup54	NA	NA	PF13874	Nucleoporin Nup54, alpha-helical domain
cluster75549	1	0	0	0	0	0	1	cluster75549	K14307	NUPL1; nucleoporin p58/p45	NA	NA	PF15967
cluster72734	1	1	0	0	0	0	2	cluster72734	K14209	SLC36A; solute carrier family 36 (proton-coupled amino acid transporter)	NA	NA	PF01490	Amino acid transporter, transmembrane domain
cluster6489	0	1	0	0	0	0	1	cluster6489	K14209	SLC36A; solute carrier family 36 (proton-coupled amino acid transporter)	NA	NA	PF01490	Amino acid transporter, transmembrane domain
cluster28051	0	0	0	1	1	1	3	cluster28051	K14073	PNLIP; pancreatic triacylglycerol lipase [EC:3.1.1.3]	NA	NA	PF01477;PF00151	PLAT/LH2 domain;Lipase/vitellogenin
cluster123282	0	0	0	0	1	1	2	cluster123282	K13985	NAPEPLD; N-acyl-phosphatidylethanolamine-hydrolysing phospholipase D [EC:3.1.4.54]	NA	NA	PF12706	Metallo-beta-lactamase
cluster152786	0	0	0	0	1	1	2	cluster152786	K13985	NAPEPLD; N-acyl-phosphatidylethanolamine-hydrolysing phospholipase D [EC:3.1.4.54]	NA	NA	PF12706	Metallo-beta-lactamase
cluster61645	1	1	0	0	1	1	4	cluster61645	K13982	DDX4; probable ATP-dependent RNA helicase DDX4 [EC:3.6.4.13]	SM00490;SM00487	Helicase, C-terminal;Helicase superfamily 1/2, ATP-binding domain	PF00271;PF00270	Helicase, C-terminal;DEAD/DEAH box helicase domain
cluster194807	0	1	0	0	0	0	1	cluster194807	K13982	DDX4; probable ATP-dependent RNA helicase DDX4 [EC:3.6.4.13]	SM00487;SM00490	Helicase superfamily 1/2, ATP-binding domain;Helicase, C-terminal	PF00270;PF00271	DEAD/DEAH box helicase domain;Helicase, C-terminal
cluster49999	1	0	0	0	0	0	1	cluster49999	K13948	PTGR1; prostaglandin reductase 1 [EC:1.3.1.74 1.3.1.48]	NA	NA	PF16884
cluster56863	1	0	0	0	0	0	1	cluster56863	K13886	CORO1B_1C_6; coronin-1B/1C/6	SM01167;SM00320;SM00320;SM00320;SM01166	;WD40 repeat;WD40 repeat;WD40 repeat;Domain of unknown function DUF1899	PF00400;PF16300;PF08953	WD40 repeat;;Domain of unknown function DUF1899
cluster84222	1	0	0	0	0	0	1	cluster84222	K13868	SLC7A9; solute carrier family 7 (L-type amino acid transporter), member 9	NA	NA	PF13520	Amino acid/polyamine transporter I
cluster12801	1	0	0	0	0	0	1	cluster12801	K13806	DAGL; sn1-specific diacylglycerol lipase [EC:3.1.1.-]	NA	NA	PF01764	Fungal lipase-like domain
cluster165889	0	1	0	0	0	0	1	cluster165889	K13753	SLC24A5; solute carrier family 24 (sodium/potassium/calcium exchanger), member 5	NA	NA	PF01699;PF01699	Sodium/calcium exchanger membrane region;Sodium/calcium exchanger membrane region
cluster22117	0	1	0	0	0	0	1	cluster22117	K13752	SLC24A4; solute carrier family 24 (sodium/potassium/calcium exchanger), member 4	NA	NA	PF01699;PF01699	Sodium/calcium exchanger membrane region;Sodium/calcium exchanger membrane region
cluster10097	1	0	0	0	0	0	1	cluster10097	K13708	DOCK1; dedicator of cytokinesis protein 1	NA	NA	PF14429;PF16172;PF06920	DHR-1 domain;Dedicator of cytokinesis, N-terminal domain;Dedicator of cytokinesis, C-terminal
cluster64526	1	1	0	0	0	0	2	cluster64526	K13696	ABHD1_3; abhydrolase domain-containing protein 1/3	NA	NA	PF12146	Serine aminopeptidase, S33
cluster198310	1	0	0	0	0	0	1	cluster198310	K13696	ABHD1_3; abhydrolase domain-containing protein 1/3	NA	NA	PF12146	Serine aminopeptidase, S33
cluster19155	0	0	0	0	1	0	1	cluster19155	K13675	B3GALTL; UDP-glucose:O-linked fucose beta-1,3-glucosyltransferase [EC:2.4.1.-]	NA	NA	PF02434	Fringe-like
cluster75492	1	0	0	0	0	0	1	cluster75492	K13617	PPME1; protein phosphatase methylesterase 1 [EC:3.1.1.89]	NA	NA	PF12697	Alpha/beta hydrolase fold-1
cluster163001	1	0	0	0	0	0	1	cluster163001	K13566	NIT2; omega-amidase [EC:3.5.1.3]	NA	NA	PF00795	Carbon-nitrogen hydrolase
cluster41652	0	0	0	0	0	1	1	cluster41652	K13526;K14951	ATP13A2; cation-transporting ATPase 13A2 [EC:3.6.3.-];ATP13A3_4_5; cation-transporting ATPase 13A3/4/5 [EC:3.6.3.-]	NA	NA	PF00689;PF00702;PF00702;PF12409;PF00122	Cation-transporting P-type ATPase, C-terminal;;;P-type ATPase, subfamily V;P-type ATPase, A domain
cluster110468	0	0	0	1	0	0	1	cluster110468	K13499	CHSY; chondroitin sulfate synthase [EC:2.4.1.175 2.4.1.226]	NA	NA	PF05679;PF01762	Chondroitin N-acetylgalactosaminyltransferase;Glycosyl transferase, family 31
cluster105762	1	1	0	0	0	0	2	cluster105762	K13443	NPC2; Niemann-Pick C2 protein	SM00737	MD-2-related lipid-recognition domain	PF02221	MD-2-related lipid-recognition domain
cluster152880	1	0	0	0	0	1	2	cluster152880	K13376	TGFB2; transforming growth factor beta-2 (Nature 2015)	SM00204	Transforming growth factor-beta, C-terminal	PF00019;PF00688	Transforming growth factor-beta, C-terminal;TGF-beta, propeptide
cluster45497	1	0	0	0	1	1	3	cluster45497	K13366	MPAO; polyamine oxidase [EC:1.5.3.14 1.5.3.16 1.5.3.-]	NA	NA	PF01593	Amine oxidase
cluster72619	0	0	0	1	1	1	3	cluster72619	K13366	MPAO; polyamine oxidase [EC:1.5.3.14 1.5.3.16 1.5.3.-]	NA	NA	PF01593	Amine oxidase
cluster68573	0	1	0	0	0	0	1	cluster68573	K13355	NUDT19; nucleoside diphosphate-linked moiety X motif 19, mitochondrial [EC:3.6.1.-]	NA	NA	NA	NA
cluster52621	1	1	0	0	0	0	2	cluster52621	K13348	MPV17; protein Mpv17	NA	NA	PF04117	Mpv17/PMP22
cluster17317	0	1	0	0	0	0	1	cluster17317	K13348	MPV17; protein Mpv17	NA	NA	PF04117	Mpv17/PMP22
cluster172813	1	0	0	0	0	0	1	cluster172813	K13337	PEX19; peroxin-19	NA	NA	PF04614	Pex19 protein
cluster19998	1	0	0	0	0	0	1	cluster19998	K13298	PDE11; dual 3',5'-cyclic-AMP and -GMP phosphodiesterase 11 [EC:3.1.4.17 3.1.4.35]	SM00471;SM00065;SM00065	HD/PDEase domain;GAF domain;GAF domain	PF00233	3'5'-cyclic nucleotide phosphodiesterase, catalytic domain
cluster3006	1	0	0	0	0	0	1	cluster3006	K13298	PDE11; dual 3',5'-cyclic-AMP and -GMP phosphodiesterase 11 [EC:3.1.4.17 3.1.4.35]	SM00065;SM00065;SM00471	GAF domain;GAF domain;HD/PDEase domain	PF01590;PF01590;PF00233	GAF domain;GAF domain;3'5'-cyclic nucleotide phosphodiesterase, catalytic domain
cluster72243	0	1	0	0	0	0	1	cluster72243	K13236	DECR1; 2,4-dienoyl-CoA reductase, mitochondrial [EC:1.3.1.34]	NA	NA	PF13561
cluster8374	0	0	0	1	1	0	2	cluster8374	K13205	AAR2; A1 cistron-splicing factor AAR2	NA	NA	PF05282	A1 cistron-splicing factor, AAR2
cluster115689	0	1	0	0	0	0	1	cluster115689	K13178	DDX17; ATP-dependent RNA helicase DDX17 [EC:3.6.4.13]	SM00490	Helicase, C-terminal	PF00271	Helicase, C-terminal
cluster84530	1	1	0	0	0	0	2	cluster84530	K13165	SFRS12; splicing factor, arginine/serine-rich 12	SM00360;SM00360	RNA recognition motif domain;RNA recognition motif domain	PF00076	RNA recognition motif domain
cluster63180	0	1	0	0	0	0	1	cluster63180	K13160	SYNCRIP; heterogeneous nuclear ribonucleoprotein Q	SM00360;SM00360;SM00360	RNA recognition motif domain;RNA recognition motif domain;RNA recognition motif domain	PF00076;PF00076;PF00076	RNA recognition motif domain;RNA recognition motif domain;RNA recognition motif domain
cluster3583	0	0	0	0	1	0	1	cluster3583	K13140	INTS3; integrator complex subunit 3	NA	NA	PF10189	Integrator complex subunit 3
cluster83323	1	0	0	0	0	0	1	cluster83323	K13139;K13139	INTS2; integrator complex subunit 2;INTS2; integrator complex subunit 2	NA	NA	PF14750;PF14750	Integrator complex subunit 2;Integrator complex subunit 2
cluster14565	1	0	0	0	0	0	1	cluster14565	K13116	DDX41; ATP-dependent RNA helicase DDX41 [EC:3.6.4.13]	SM00487;SM00490	Helicase superfamily 1/2, ATP-binding domain;Helicase, C-terminal	PF00270;PF00271	DEAD/DEAH box helicase domain;Helicase, C-terminal
cluster5047	0	1	0	0	0	0	1	cluster5047	K13091	RBM39; RNA-binding protein 39	SM00360;SM00360	RNA recognition motif domain;RNA recognition motif domain	PF15519;PF00076;PF00076	Splicing factor RBM39, linker;RNA recognition motif domain;RNA recognition motif domain
cluster542	1	0	0	0	0	0	1	cluster542	K13051	iaaA; beta-aspartyl-peptidase (threonine type) [EC:3.4.19.5]	NA	NA	PF01112	Peptidase T2, asparaginase 2
cluster8726	1	0	0	0	1	1	3	cluster8726	K13047	TLL2; tolloid-like protein 2 [EC:3.4.24.-]	SM00235;SM00042;SM00042;SM00042;SM00042;SM00181;SM00181;SM00181;SM00179;SM00179;SM00179	Peptidase, metallopeptidase;CUB domain;CUB domain;CUB domain;CUB domain;EGF-like domain;EGF-like domain;EGF-like domain;EGF-like calcium-binding domain;EGF-like calcium-binding domain;EGF-like calcium-binding domain	PF14670;PF07645;PF07645;PF00431;PF00431;PF00431;PF00431;PF01400	;EGF-like calcium-binding domain;EGF-like calcium-binding domain;CUB domain;CUB domain;CUB domain;CUB domain;Peptidase M12A
cluster55500	0	1	0	0	0	0	1	cluster55500	K12946	SPCS1; signal peptidase complex subunit 1 [EC:3.4.-.-]	NA	NA	PF06645	Microsomal signal peptidase 12kDa subunit
cluster136450	0	1	0	0	0	0	1	cluster136450	K12900	FUSIP1; FUS-interacting serine-arginine-rich protein 1	SM00360;SM00361	RNA recognition motif domain;RNA recognition motif domain, eukaryote	PF00076	RNA recognition motif domain
cluster124142	1	1	0	0	0	0	2	cluster124142	K12896	SFRS7; splicing factor, arginine/serine-rich 7	SM00343;SM00360	Zinc finger, CCHC-type;RNA recognition motif domain	PF00076;PF00098	RNA recognition motif domain;Zinc finger, CCHC-type
cluster11098	1	0	0	0	0	0	1	cluster11098	K12896	SFRS7; splicing factor, arginine/serine-rich 7	SM00360;SM00343	RNA recognition motif domain;Zinc finger, CCHC-type	PF00076;PF00098	RNA recognition motif domain;Zinc finger, CCHC-type
cluster147270	1	0	0	0	0	0	1	cluster147270	K12896	SFRS7; splicing factor, arginine/serine-rich 7	SM00343;SM00360	Zinc finger, CCHC-type;RNA recognition motif domain	PF00076;PF00098	RNA recognition motif domain;Zinc finger, CCHC-type
cluster52151	1	0	0	0	0	0	1	cluster52151	K12896	SFRS7; splicing factor, arginine/serine-rich 7	SM00360;SM00343	RNA recognition motif domain;Zinc finger, CCHC-type	PF00076;PF00098	RNA recognition motif domain;Zinc finger, CCHC-type
cluster50855	1	1	0	0	0	0	2	cluster50855	K12893	SFRS4_5_6; splicing factor, arginine/serine-rich 4/5/6	SM00360	RNA recognition motif domain	PF00076	RNA recognition motif domain
cluster132215	1	0	0	0	0	0	1	cluster132215	K12893	SFRS4_5_6; splicing factor, arginine/serine-rich 4/5/6	SM00360;SM00360	RNA recognition motif domain;RNA recognition motif domain	PF00076;PF00076	RNA recognition motif domain;RNA recognition motif domain
cluster9279	1	1	0	0	0	0	2	cluster9279	K12886	HNRNPK; heterogeneous nuclear ribonucleoprotein K	SM00322	K Homology domain	PF00013	K Homology domain, type 1
cluster43697	1	1	0	0	0	0	2	cluster43697	K12837	U2AF2; splicing factor U2AF 65 kDa subunit	SM00360;SM00360;SM00360	RNA recognition motif domain;RNA recognition motif domain;RNA recognition motif domain	PF00076;PF00076	RNA recognition motif domain;RNA recognition motif domain
cluster42246	1	0	0	0	0	0	1	cluster42246	K12837	U2AF2; splicing factor U2AF 65 kDa subunit	SM00360;SM00360;SM00360	RNA recognition motif domain;RNA recognition motif domain;RNA recognition motif domain	PF00076;PF00076;PF00076	RNA recognition motif domain;RNA recognition motif domain;RNA recognition motif domain
cluster125438	1	0	0	0	0	0	1	cluster125438	K12795	SUGT1; suppressor of G2 allele of SKP1	SM00028;SM00028;SM00028	Tetratricopeptide repeat;Tetratricopeptide repeat;Tetratricopeptide repeat	PF04969;PF13181;PF13181;PF05002	CS domain;Tetratricopeptide repeat;Tetratricopeptide repeat;SGS domain
cluster35072	1	0	0	0	0	0	1	cluster35072	K12736	PPWD1; peptidylprolyl isomerase domain and WD repeat-containing protein 1 [EC:5.2.1.8]	SM00320;SM00320;SM00320;SM00320	WD40 repeat;WD40 repeat;WD40 repeat;WD40 repeat	PF00160;PF00400;PF00400	Cyclophilin-type peptidyl-prolyl cis-trans isomerase domain;WD40 repeat;WD40 repeat
cluster53667	0	1	0	0	0	0	1	cluster53667	K12586	RRP43; exosome complex component RRP43	NA	NA	PF03725;PF01138	Exoribonuclease, phosphorolytic domain 2;Exoribonuclease, phosphorolytic domain 1
cluster71582	1	0	0	0	0	0	1	cluster71582	K12488	ASAP; Arf-GAP with SH3 domain, ANK repeat and PH domain-containing protein	SM00248;SM00248;SM00248;SM00326;SM00233;SM00105	Ankyrin repeat;Ankyrin repeat;Ankyrin repeat;SH3 domain;Pleckstrin homology domain;Arf GTPase activating protein	PF01412;PF12796;PF14604;PF16746;PF00169	Arf GTPase activating protein;Ankyrin repeat-containing domain;SH3 domain;;Pleckstrin homology domain
cluster51011	0	1	0	0	0	0	1	cluster51011	K12475	DAB2; disabled homolog 2	SM00462	PTB/PI domain	PF00640	PTB/PI domain
cluster152267	1	0	0	0	0	0	1	cluster152267	K12474	LDLRAP1; low density lipoprotein receptor adapter protein 1	SM00462	PTB/PI domain	PF14719	PTB/PI domain
cluster114179	1	1	0	0	0	0	2	cluster114179	K12472	EPS15; epidermal growth factor receptor substrate 15	SM00054;SM00054;SM00054;SM00054;SM00027;SM00027;SM00027	EF-hand domain;EF-hand domain;EF-hand domain;EF-hand domain;EH domain;EH domain;EH domain	PF12763;PF12763;PF12763	EH domain;EH domain;EH domain
cluster36321	0	1	0	0	0	0	1	cluster36321	K12384	SCARB2; lysosome membrane protein 2	NA	NA	PF01130	CD36 family
cluster72436	1	1	0	0	0	0	2	cluster72436	K12383	GM2A; ganglioside GM2 activator	SM00737	MD-2-related lipid-recognition domain	PF02221	MD-2-related lipid-recognition domain
cluster200920	1	0	0	0	0	0	1	cluster200920	K12383	GM2A; ganglioside GM2 activator	SM00737	MD-2-related lipid-recognition domain	PF02221	MD-2-related lipid-recognition domain
cluster217064	0	0	0	1	1	0	2	cluster217064	K12383	GM2A; ganglioside GM2 activator	SM00737	MD-2-related lipid-recognition domain	PF02221	MD-2-related lipid-recognition domain
cluster196042	1	1	0	0	0	0	2	cluster196042	K12373	HEXA_B; hexosaminidase [EC:3.2.1.52]	NA	NA	PF00728;PF14845	Glycoside hydrolase family 20, catalytic domain;Beta-hexosaminidase, eukaryotic type, N-terminal
cluster31825	0	1	0	0	0	0	1	cluster31825	K12373	HEXA_B; hexosaminidase [EC:3.2.1.52]	NA	NA	PF14845;PF00728	Beta-hexosaminidase, eukaryotic type, N-terminal;Glycoside hydrolase family 20, catalytic domain
cluster37022	0	0	0	0	1	0	1	cluster37022	K12373	HEXA_B; hexosaminidase [EC:3.2.1.52]	NA	NA	PF00728;PF14845	Glycoside hydrolase family 20, catalytic domain;Beta-hexosaminidase, eukaryotic type, N-terminal
cluster11992	1	0	0	0	0	0	1	cluster11992	K12350	SMPD1; sphingomyelin phosphodiesterase [EC:3.1.4.12]	NA	NA	PF00149	Calcineurin-like phosphoesterase domain, ApaH type
cluster8604	1	0	0	0	1	1	3	cluster8604	K12323	ANPRA; atrial natriuretic peptide receptor A [EC:4.6.1.2]	SM00044	Adenylyl cyclase class-3/4/guanylyl cyclase	PF07714;PF07701;PF00211;PF01094	Serine-threonine/tyrosine-protein kinase, catalytic domain;Haem NO binding associated;Adenylyl cyclase class-3/4/guanylyl cyclase;Receptor, ligand binding region
cluster23715	0	0	0	1	0	0	1	cluster23715	K12323	ANPRA; atrial natriuretic peptide receptor A [EC:4.6.1.2]	SM00044	Adenylyl cyclase class-3/4/guanylyl cyclase	PF07701;PF01094;PF07714;PF00211	Haem NO binding associated;Receptor, ligand binding region;Serine-threonine/tyrosine-protein kinase, catalytic domain;Adenylyl cyclase class-3/4/guanylyl cyclase
cluster149416	0	1	0	0	0	0	1	cluster149416	K12307	MSFD8; MFS transporter, ceroid-lipofuscinosis neuronal protein 7	NA	NA	PF07690	Major facilitator superfamily
cluster73286	0	1	0	0	0	0	1	cluster73286	K12301	SLC17A5; MFS transporter, ACS family, solute carrier family 17 (sodium-dependent inorganic phosphate cotransporter), member 5	NA	NA	PF07690	Major facilitator superfamily
cluster189889	1	0	0	0	0	0	1	cluster189889	K12196	VPS4; vacuolar protein-sorting-associated protein 4	SM00382	AAA+ ATPase domain	PF09336;PF00004	Vps4 oligomerisation, C-terminal;ATPase, AAA-type, core
cluster20588	1	0	0	0	0	0	1	cluster20588	K12195	CHMP6; charged multivesicular body protein 6	NA	NA	PF03357	Snf7 family
cluster213473	1	0	0	0	0	0	1	cluster213473	K12193	VPS24; charged multivesicular body protein 3	NA	NA	PF03357	Snf7 family
cluster193142	0	1	0	0	0	0	1	cluster193142	K12185	VPS37; ESCRT-I complex subunit VPS37	NA	NA	PF07200	Modifier of rudimentary, Modr
cluster62971	1	1	0	1	1	0	4	cluster62971	K12174	KPC2; Kip1 ubiquitination-promoting complex protein 2	SM00727;SM00165;SM00165	Heat shock chaperonin-binding;Ubiquitin-associated domain;Ubiquitin-associated domain	PF00627	Ubiquitin-associated domain
cluster71928	0	0	0	1	0	0	1	cluster71928	K12169	KPC1; Kip1 ubiquitination-promoting complex protein 1 [EC:2.3.2.27]	SM00184;SM00449	Zinc finger, RING-type;SPRY domain	PF00622;PF13920	SPRY domain;
cluster209625	1	1	0	0	0	0	2	cluster209625	K12041	SLC9A6_7; solute carrier family 9 (sodium/hydrogen exchanger), member 6/7	NA	NA	PF00999	Cation/H+ exchanger
cluster11029	1	1	0	0	0	0	2	cluster11029	K12035	TRIM71; tripartite motif-containing protein 71 [EC:2.3.2.27]	SM00557;SM00502	Filamin/ABP280 repeat;B-box, C-terminal	PF17170;PF01436;PF12126;PF00630	;NHL repeat;Protein of unknown function DUF3583;Filamin/ABP280 repeat-like
cluster62731	0	1	0	0	0	0	1	cluster62731	K11997;K12035	TRIM2_3; tripartite motif-containing protein 2/3;TRIM71; tripartite motif-containing protein 71 [EC:2.3.2.27]	SM00184;SM00336;SM00336;SM00502	Zinc finger, RING-type;B-box-type zinc finger;B-box-type zinc finger;B-box, C-terminal	PF00643;PF00097;PF01436;PF01436;PF01436;PF01436;PF01436	B-box-type zinc finger;Zinc finger, C3HC4 RING-type;NHL repeat;NHL repeat;NHL repeat;NHL repeat;NHL repeat
cluster21038	0	0	0	1	1	1	3	cluster21038	K11994	DNASE1; deoxyribonuclease-1 [EC:3.1.21.1]	SM00476	Deoxyribonuclease I	PF03372	Endonuclease/exonuclease/phosphatase
cluster18366	0	0	0	1	0	0	1	cluster18366	K11978	UBR3; E3 ubiquitin-protein ligase UBR3 [EC:2.3.2.27]	NA	NA	NA	NA
cluster19001	1	0	0	0	0	0	1	cluster19001	K11974	RNF31; E3 ubiquitin-protein ligase RNF31 [EC:2.3.2.27]	SM00547	Zinc finger, RanBP2-type	PF09409;PF16678	PUB domain;E3 ubiquitin-protein ligase RNF31, UB-associated-like domain
cluster70483	0	0	0	1	1	0	2	cluster70483	K11859	TNFAIP3; tumor necrosis factor, alpha-induced protein 3 [EC:3.4.19.12]	SM00259	Zinc finger, A20-type	PF01754;PF02338	Zinc finger, A20-type;OTU domain
cluster2309	1	0	0	0	0	0	1	cluster2309	K11848	USP20_33; ubiquitin carboxyl-terminal hydrolase 20/33 [EC:3.4.19.12]	SM00695;SM00695	Peptidase C19, ubiquitin-specific peptidase, DUSP domain;Peptidase C19, ubiquitin-specific peptidase, DUSP domain	PF00443	Peptidase C19, ubiquitin carboxyl-terminal hydrolase
cluster8625	1	0	0	0	0	0	1	cluster8625	K11842	USP12_46; ubiquitin carboxyl-terminal hydrolase 12/46 [EC:3.4.19.12]	NA	NA	PF00443	Peptidase C19, ubiquitin carboxyl-terminal hydrolase
cluster114950	0	1	0	0	0	0	1	cluster114950	K11699	RDR; RNA-dependent RNA polymerase [EC:2.7.7.48]	SM00490	Helicase, C-terminal	PF00271;PF04851;PF05183	Helicase, C-terminal;Helicase/UvrB, N-terminal;RNA-dependent RNA polymerase, eukaryotic-type
cluster41766	0	0	0	0	1	0	1	cluster41766	K11669	INO80E; INO80 complex subunit E	NA	NA	NA	NA
cluster93567	1	0	0	0	0	0	1	cluster93567	K11657	RSF1; remodeling and spacing factor 1	SM00249	Zinc finger, PHD-type	PF15612;PF00628	WHIM1 domain;Zinc finger, PHD-finger
cluster63647	0	1	0	0	0	0	1	cluster63647	K11656	CHRAC1; chromatin accessibility complex protein 1	NA	NA	PF00808	Transcription factor CBF/NF-Y/archaeal histone domain
cluster216012	1	0	0	0	0	0	1	cluster216012	K11600	RRP41; exosome complex component RRP41	NA	NA	PF03725;PF01138	Exoribonuclease, phosphorolytic domain 2;Exoribonuclease, phosphorolytic domain 1
cluster145451	0	1	0	0	1	1	3	cluster145451	K11594	DDX3X; ATP-dependent RNA helicase DDX3X [EC:3.6.4.13]	SM00490	Helicase, C-terminal	PF00270;PF00271	DEAD/DEAH box helicase domain;Helicase, C-terminal
cluster62338	1	1	0	0	0	0	2	cluster62338	K11536	SLC28A; pyrimidine nucleoside transport protein	NA	NA	PF01773;PF07670;PF07662	Concentrative nucleoside transporter N-terminal domain;Nucleoside transporter/FeoB GTPase, Gate domain;Concentrative nucleoside transporter C-terminal domain
cluster148920	1	0	0	0	0	0	1	cluster148920	K11438	PRMT7; type III protein arginine methyltransferase [EC:2.1.1.321]	NA	NA	PF06325
cluster63939	1	0	0	0	0	0	1	cluster63939	K11436	PRMT3; type I protein arginine methyltransferase [EC:2.1.1.319]	NA	NA	PF06325
cluster7624	1	0	0	0	0	0	1	cluster7624	K11433	SETMAR; histone-lysine N-methyltransferase SETMAR [EC:2.1.1.43]	NA	NA	PF01359	Transposase, type 1
cluster177389	1	0	0	0	0	0	1	cluster177389	K11428	SETD8; histone-lysine N-methyltransferase SETD8 [EC:2.1.1.43]	SM00317	SET domain	PF00856	SET domain
cluster43931	1	0	0	0	0	0	1	cluster43931	K11257	FUT11; galactoside 3-L-fucosyltransferase 11 [EC:2.4.1.-]	NA	NA	PF00852	Glycosyl transferase family 10
cluster42278	0	1	0	0	0	0	1	cluster42278	K11205	GCLM; glutamate--cysteine ligase regulatory subunit	NA	NA	PF00248	NADP-dependent oxidoreductase domain
cluster14506	0	0	0	1	0	0	1	cluster14506	K11204	GCLC; glutamate--cysteine ligase catalytic subunit [EC:6.3.2.2]	NA	NA	PF03074	Glutamate-cysteine ligase catalytic subunit
cluster56330	0	1	0	0	0	0	1	cluster56330	K11166	DHRS7B; dehydrogenase/reductase SDR family member 7B [EC:1.1.-.-]	NA	NA	PF00106	Short-chain dehydrogenase/reductase SDR
cluster19684	0	1	0	0	0	0	1	cluster19684	K11141	ENPEP; glutamyl aminopeptidase [EC:3.4.11.7]	NA	NA	PF11838;PF01433	ERAP1-like C-terminal domain;Peptidase M1, membrane alanine aminopeptidase, N-terminal
cluster61760	1	0	0	1	1	1	4	cluster61760	K11141	ENPEP; glutamyl aminopeptidase [EC:3.4.11.7]	NA	NA	PF01433;PF11838	Peptidase M1, membrane alanine aminopeptidase, N-terminal;ERAP1-like C-terminal domain
cluster27548	1	0	0	0	0	0	1	cluster27548	K11141	ENPEP; glutamyl aminopeptidase [EC:3.4.11.7]	NA	NA	PF11838;PF01433;PF11838	ERAP1-like C-terminal domain;Peptidase M1, membrane alanine aminopeptidase, N-terminal;ERAP1-like C-terminal domain
cluster60632	1	0	0	0	0	0	1	cluster60632	K11140	ANPEP; aminopeptidase N [EC:3.4.11.2]	NA	NA	PF11838;PF01433	ERAP1-like C-terminal domain;Peptidase M1, membrane alanine aminopeptidase, N-terminal
cluster25627	1	0	0	0	0	0	1	cluster25627	K10900	WRN; werner syndrome ATP-dependent helicase [EC:3.6.4.12]	SM00956;SM00341;SM00487;SM00490	RQC domain;HRDC domain;Helicase superfamily 1/2, ATP-binding domain;Helicase, C-terminal	PF09382;PF14493;PF00271;PF16124;PF00570;PF00270	RQC domain;Helicase Helix-turn-helix domain;Helicase, C-terminal;ATP-dependent DNA helicase RecQ, zinc-binding domain;HRDC domain;DEAD/DEAH box helicase domain
cluster21949	1	0	0	0	0	0	1	cluster21949	K10807	RRM1; ribonucleoside-diphosphate reductase subunit M1 [EC:1.17.4.1]	NA	NA	PF02399;PF02399;PF02867;PF00317;PF03477	Replication origin-binding protein;Replication origin-binding protein;Ribonucleotide reductase large subunit, C-terminal;Ribonucleotide reductase large subunit, N-terminal;ATP-cone domain
cluster14876	1	0	0	0	0	0	1	cluster14876	K10798	PARP; poly [ADP-ribose] polymerase [EC:2.4.2.30]	SM00773;SM00513	WGR domain;SAP domain	PF02037;PF05406;PF00644;PF02877	SAP domain;WGR domain;Poly(ADP-ribose) polymerase, catalytic domain;Poly(ADP-ribose) polymerase, regulatory domain
cluster23552	1	0	0	0	0	0	1	cluster23552	K10765	ALKBH1; alkylated DNA repair protein alkB homolog 1 [EC:1.14.11.- 4.2.99.18]	NA	NA	PF13532	Alpha-ketoglutarate-dependent dioxygenase AlkB-like
cluster65086	1	0	0	0	0	0	1	cluster65086	K10703	PHS1; very-long-chain (3R)-3-hydroxyacyl-CoA dehydratase [EC:4.2.1.134]	NA	NA	PF04387;PF04969	Protein-tyrosine phosphatase-like, PTPLA;CS domain
cluster2852	1	0	0	0	0	0	1	cluster2852	K10641	LRSAM1; E3 ubiquitin-protein ligase LRSAM1 [EC:2.3.2.27]	SM00369;SM00369;SM00369;SM00369;SM00369;SM00364;SM00364;SM00364;SM00364	Leucine-rich repeat, typical subtype;Leucine-rich repeat, typical subtype;Leucine-rich repeat, typical subtype;Leucine-rich repeat, typical subtype;Leucine-rich repeat, typical subtype;;;;	PF13920
cluster169504	0	0	0	1	0	0	1	cluster169504	K10637	MYLIP; E3 ubiquitin-protein ligase MYLIP [EC:2.3.2.27]	SM01196;SM00295	FERM, C-terminal PH-like domain;Band 4.1 domain	PF09379;PF09380;PF13920;PF00373	FERM, N-terminal;FERM, C-terminal PH-like domain;;FERM central domain
cluster119061	0	1	0	1	1	1	4	cluster119061	K10536	aguA; agmatine deiminase [EC:3.5.3.12]	NA	NA	PF04371	Peptidyl-arginine deiminase, Porphyromonas-type
cluster103210	1	0	0	0	0	0	1	cluster103210	K10477	BTBD1_2; BTB/POZ domain-containing protein 1/2	SM00225;SM00875	BTB/POZ domain;BTB/Kelch-associated	PF00651;PF07707;PF08005	BTB/POZ domain;BTB/Kelch-associated;PHR
cluster18660	0	1	0	0	0	0	1	cluster18660	K10457	KLHL20; kelch-like protein 20	SM00612;SM00612;SM00612;SM00612;SM00612;SM00612;SM00875;SM00225	Kelch repeat type 1;Kelch repeat type 1;Kelch repeat type 1;Kelch repeat type 1;Kelch repeat type 1;Kelch repeat type 1;BTB/Kelch-associated;BTB/POZ domain	PF07707;PF00651;PF01344;PF01344;PF01344;PF01344;PF01344	BTB/Kelch-associated;BTB/POZ domain;Kelch repeat type 1;Kelch repeat type 1;Kelch repeat type 1;Kelch repeat type 1;Kelch repeat type 1
cluster162098	0	1	0	0	0	0	1	cluster162098	K10408	DNAH; dynein heavy chain, axonemal	NA	NA	NA	NA
cluster99444	0	1	0	0	0	0	1	cluster99444	K10408	DNAH; dynein heavy chain, axonemal	NA	NA	PF03028;PF03028	Dynein heavy chain domain;Dynein heavy chain domain
cluster71032	0	0	0	1	0	0	1	cluster71032	K10408	DNAH; dynein heavy chain, axonemal	NA	NA	PF12774;PF08393	;Dynein heavy chain, domain-2
cluster59043	0	0	0	1	1	1	3	cluster59043	K10373	TPM1; tropomyosin 1	NA	NA	PF00261	Tropomyosin
cluster10832	1	0	0	0	0	0	1	cluster10832	K10370	TMOD; tropomodulin	NA	NA	NA	NA
cluster11658	0	0	0	0	1	0	1	cluster11658	K10360	MYO9; myosin IX	SM00242;SM00109;SM00015;SM00015;SM00015;SM00324	Myosin head, motor domain;Protein kinase C-like, phorbol ester/diacylglycerol-binding domain;IQ motif, EF-hand binding site;IQ motif, EF-hand binding site;IQ motif, EF-hand binding site;Rho GTPase-activating protein domain	PF00620;PF00612;PF00612;PF00063	Rho GTPase-activating protein domain;IQ motif, EF-hand binding site;IQ motif, EF-hand binding site;Myosin head, motor domain
cluster69662	1	0	0	0	0	0	1	cluster69662	K10355	ACTF; actin, other eukaryote	SM00268	Actin family	PF00022	Actin family
cluster34603	1	1	0	0	0	0	2	cluster34603	K10272	FBXL6; F-box and leucine-rich repeat protein 6	SM00367;SM00367;SM00367;SM00367;SM00367;SM00367	Leucine-rich repeat, cysteine-containing subtype;Leucine-rich repeat, cysteine-containing subtype;Leucine-rich repeat, cysteine-containing subtype;Leucine-rich repeat, cysteine-containing subtype;Leucine-rich repeat, cysteine-containing subtype;Leucine-rich repeat, cysteine-containing subtype	PF12937	F-box domain
cluster210073	1	0	0	0	0	0	1	cluster210073	K10158	B3GAT3; galactosylgalactosylxylosylprotein 3-beta-glucuronosyltransferase 3 [EC:2.4.1.135]	NA	NA	PF03360	Glycosyl transferase, family 43
cluster30635	1	0	0	0	0	0	1	cluster30635	K10151	CCND2; cyclin D2	SM00385;SM00385	Cyclin-like;Cyclin-like	PF02984;PF00134	Cyclin, C-terminal domain;Cyclin, N-terminal
cluster24620	1	0	0	0	0	0	1	cluster24620	K10133	TP53I3; tumor protein p53-inducible protein 3 [EC:1.-.-.-]	SM00829	Polyketide synthase, enoylreductase domain	PF08240;PF00107	Alcohol dehydrogenase, N-terminal;Alcohol dehydrogenase, C-terminal
cluster111239	1	0	0	0	0	0	1	cluster111239	K09877	AQP9; aquaporin-9	NA	NA	PF00230	Major intrinsic protein
cluster56589	0	0	0	0	0	1	1	cluster56589	K09877	AQP9; aquaporin-9	NA	NA	PF00230	Major intrinsic protein
cluster37499	1	0	0	1	1	1	4	cluster37499	K09848	TRAF4; TNF receptor-associated factor 4	SM00184;SM00061	Zinc finger, RING-type;MATH/TRAF domain	PF13923;PF02176	;Zinc finger, TRAF-type
cluster9184	1	0	0	0	0	0	1	cluster9184	K09848	TRAF4; TNF receptor-associated factor 4	SM00184	Zinc finger, RING-type	PF02176;PF15227	Zinc finger, TRAF-type;
cluster42321	0	1	0	0	0	0	1	cluster42321	K09676	GAL3ST3; galactose-3-O-sulfotransferase 3 [EC:2.8.2.-]	NA	NA	PF06990	Galactose-3-O-sulfotransferase
cluster47793	0	1	0	0	0	0	1	cluster47793	K09676	GAL3ST3; galactose-3-O-sulfotransferase 3 [EC:2.8.2.-]	NA	NA	PF06990	Galactose-3-O-sulfotransferase
cluster77652	1	0	0	1	1	1	4	cluster77652	K09676	GAL3ST3; galactose-3-O-sulfotransferase 3 [EC:2.8.2.-]	NA	NA	PF06990	Galactose-3-O-sulfotransferase
cluster42813	0	0	0	1	0	0	1	cluster42813	K09676	GAL3ST3; galactose-3-O-sulfotransferase 3 [EC:2.8.2.-]	NA	NA	PF06990	Galactose-3-O-sulfotransferase
cluster201284	0	1	0	0	0	0	1	cluster201284	K09663	GCNT4; beta-1,6-N-acetylglucosaminyltransferase 4 [EC:2.4.1.-]	NA	NA	PF02485	Glycosyl transferase, family 14
cluster52194	1	0	0	0	0	0	1	cluster52194	K09657	B4GALNT4; beta-1,4-N-acetylgalactosaminyltransferase 4 [EC:2.4.1.244]	SM00758	PA14 domain	PF05679;PF07691	Chondroitin N-acetylgalactosaminyltransferase;PA14 domain
cluster158922	0	0	0	0	1	1	2	cluster158922	K09657	B4GALNT4; beta-1,4-N-acetylgalactosaminyltransferase 4 [EC:2.4.1.244]	SM00758	PA14 domain	PF07691;PF05679	PA14 domain;Chondroitin N-acetylgalactosaminyltransferase
cluster73880	1	0	0	0	0	0	1	cluster73880	K09627	PRSS23; serine protease 23 [EC:3.4.21.-]	NA	NA	PF00089	Serine proteases, trypsin domain
cluster155231	1	1	0	0	0	0	2	cluster155231	K09592	EGLN; hypoxia-inducible factor prolyl hydroxylase [EC:1.14.11.29]	NA	NA	PF01753	Zinc finger, MYND-type
cluster86509	0	1	0	0	0	0	1	cluster86509	K09592	EGLN; hypoxia-inducible factor prolyl hydroxylase [EC:1.14.11.29]	NA	NA	PF01753	Zinc finger, MYND-type
cluster71763	1	1	0	0	0	0	2	cluster71763	K09577	FKBP14; FK506-binding protein 14 [EC:5.2.1.8]	NA	NA	PF13499;PF00254	EF-hand domain;FKBP-type peptidyl-prolyl cis-trans isomerase domain
cluster21296	1	1	0	0	0	0	2	cluster21296	K09575	FKBP9_10; FK506-binding protein 9/10 [EC:5.2.1.8]	NA	NA	PF00254;PF00254	FKBP-type peptidyl-prolyl cis-trans isomerase domain;FKBP-type peptidyl-prolyl cis-trans isomerase domain
cluster148703	0	1	0	0	0	0	1	cluster148703	K09572	FKBP6; FK506-binding protein 6 [EC:5.2.1.8]	SM00028;SM00028;SM00028	Tetratricopeptide repeat;Tetratricopeptide repeat;Tetratricopeptide repeat	PF00254;PF07719	FKBP-type peptidyl-prolyl cis-trans isomerase domain;Tetratricopeptide repeat 2
cluster121545	1	1	0	0	0	0	2	cluster121545	K09542	CRYAB; crystallin, alpha B	NA	NA	PF00011;PF00011	Alpha crystallin/Hsp20 domain;Alpha crystallin/Hsp20 domain
cluster26217	1	1	0	0	0	0	2	cluster26217	K09542	CRYAB; crystallin, alpha B	NA	NA	PF00011;PF00011	Alpha crystallin/Hsp20 domain;Alpha crystallin/Hsp20 domain
cluster167264	0	1	0	0	0	0	1	cluster167264	K09542	CRYAB; crystallin, alpha B	NA	NA	PF00011;PF00011	Alpha crystallin/Hsp20 domain;Alpha crystallin/Hsp20 domain
cluster50445	0	1	0	0	0	0	1	cluster50445	K09542	CRYAB; crystallin, alpha B	NA	NA	PF00011;PF00011	Alpha crystallin/Hsp20 domain;Alpha crystallin/Hsp20 domain
cluster59163	0	1	0	0	0	0	1	cluster59163	K09542	CRYAB; crystallin, alpha B	NA	NA	PF00011	Alpha crystallin/Hsp20 domain
cluster74012	0	1	0	0	0	0	1	cluster74012	K09542	CRYAB; crystallin, alpha B	NA	NA	PF00011;PF00011	Alpha crystallin/Hsp20 domain;Alpha crystallin/Hsp20 domain
cluster97614	0	1	0	0	0	0	1	cluster97614	K09542	CRYAB; crystallin, alpha B	NA	NA	PF00011;PF00011	Alpha crystallin/Hsp20 domain;Alpha crystallin/Hsp20 domain
cluster216218	1	0	0	0	0	0	1	cluster216218	K09542	CRYAB; crystallin, alpha B	NA	NA	PF00011;PF00011	Alpha crystallin/Hsp20 domain;Alpha crystallin/Hsp20 domain
cluster34792	1	0	0	0	0	0	1	cluster34792	K09533;K09533	DNAJC13; DnaJ homolog subfamily C member 13;DNAJC13; DnaJ homolog subfamily C member 13	SM00271	DnaJ domain	PF00226;PF14237	DnaJ domain;Domain of unknown function DUF4339
cluster29385	1	0	0	0	0	0	1	cluster29385	K09528	DNAJC8; DnaJ homolog subfamily C member 8	SM00271	DnaJ domain	PF00226	DnaJ domain
cluster206536	1	0	0	0	0	0	1	cluster206536	K09527	DNAJC7; DnaJ homolog subfamily C member 7	SM00028;SM00028;SM00028;SM00028;SM00028;SM00028;SM00028;SM00028;SM00271	Tetratricopeptide repeat;Tetratricopeptide repeat;Tetratricopeptide repeat;Tetratricopeptide repeat;Tetratricopeptide repeat;Tetratricopeptide repeat;Tetratricopeptide repeat;Tetratricopeptide repeat;DnaJ domain	PF13414;PF13181;PF13181;PF07719;PF00226	Tetratricopeptide-like helical domain;Tetratricopeptide repeat;Tetratricopeptide repeat;Tetratricopeptide repeat 2;DnaJ domain
cluster203297	0	0	0	1	0	1	2	cluster203297	K09516	RETSAT; all-trans-retinol 13,14-reductase [EC:1.3.99.23]	NA	NA	PF13450
cluster53108	1	0	0	0	0	0	1	cluster53108	K09504	DNAJA3; DnaJ homolog subfamily A member 3	SM00271	DnaJ domain	PF00684;PF01556;PF00226	Heat shock protein DnaJ, cysteine-rich domain;Chaperone DnaJ, C-terminal;DnaJ domain
cluster34387	1	0	0	0	0	0	1	cluster34387	K09454	GABPB; GA-binding protein transcription factor, beta	SM00248;SM00248;SM00248;SM00248	Ankyrin repeat;Ankyrin repeat;Ankyrin repeat;Ankyrin repeat	PF13637;PF12796	;Ankyrin repeat-containing domain
cluster28351	0	0	0	1	0	0	1	cluster28351	K09402	FOXJ1; forkhead box protein J1	SM00339	Fork head domain	PF00250	Fork head domain
cluster11337	1	0	0	0	0	0	1	cluster11337	K09372	LHX1; LIM homeobox protein 1 (Nature 2015)	NA	NA	NA	NA
cluster74163	1	0	0	0	0	0	1	cluster74163	K09267	SOX1S; transcription factor SOX1/3/14/21 (SOX group B)	SM00398	High mobility group box domain	PF00505	High mobility group box domain
cluster42737	1	1	0	0	1	0	3	cluster42737	K09228	KRAB; KRAB domain-containing zinc finger protein	SM00355;SM00355;SM00355;SM00355;SM00355;SM00355;SM00355;SM00355;SM00355	Zinc finger C2H2-type;Zinc finger C2H2-type;Zinc finger C2H2-type;Zinc finger C2H2-type;Zinc finger C2H2-type;Zinc finger C2H2-type;Zinc finger C2H2-type;Zinc finger C2H2-type;Zinc finger C2H2-type	PF13909;PF13909	;
cluster194279	1	0	0	0	0	0	1	cluster194279	K09228	KRAB; KRAB domain-containing zinc finger protein	SM00355;SM00355;SM00355;SM00355;SM00355;SM00355;SM00355;SM00355;SM00355;SM00355;SM00355;SM00355;SM00355;SM00355;SM00355;SM00355;SM00355;SM00355;SM00355;SM00355;SM00355;SM00355;SM00355;SM00355;SM00355	Zinc finger C2H2-type;Zinc finger C2H2-type;Zinc finger C2H2-type;Zinc finger C2H2-type;Zinc finger C2H2-type;Zinc finger C2H2-type;Zinc finger C2H2-type;Zinc finger C2H2-type;Zinc finger C2H2-type;Zinc finger C2H2-type;Zinc finger C2H2-type;Zinc finger C2H2-type;Zinc finger C2H2-type;Zinc finger C2H2-type;Zinc finger C2H2-type;Zinc finger C2H2-type;Zinc finger C2H2-type;Zinc finger C2H2-type;Zin…	PF00096;PF12874;PF12874;PF12874	;;;
cluster30836	0	0	0	0	1	1	2	cluster30836	K09228	KRAB; KRAB domain-containing zinc finger protein	SM00355;SM00355;SM00355;SM00355;SM00355;SM00355;SM00355	Zinc finger C2H2-type;Zinc finger C2H2-type;Zinc finger C2H2-type;Zinc finger C2H2-type;Zinc finger C2H2-type;Zinc finger C2H2-type;Zinc finger C2H2-type	NA	NA
cluster128958	0	0	0	1	0	0	1	cluster128958	K09223	GFI1; growth factor independent 1	SM00355;SM00355;SM00355;SM00355	Zinc finger C2H2-type;Zinc finger C2H2-type;Zinc finger C2H2-type;Zinc finger C2H2-type	PF13894;PF00096	;
cluster8724	1	0	0	0	0	0	1	cluster8724	K09093	AHR; aryl hydrocarbon receptor	SM00353;SM00091;SM00091	Myc-type, basic helix-loop-helix (bHLH) domain;PAS domain;PAS domain	PF00010;PF08447	Myc-type, basic helix-loop-helix (bHLH) domain;PAS fold-3
cluster92872	0	0	0	1	0	0	1	cluster92872	K09070	TCF15; transcription factor 15	SM00353	Myc-type, basic helix-loop-helix (bHLH) domain	PF00010	Myc-type, basic helix-loop-helix (bHLH) domain
cluster165157	1	0	0	0	0	0	1	cluster165157	K08892	FRK; fyn-related kinase [EC:2.7.10.2]	SM00219;SM00252;SM00326	Tyrosine-protein kinase, catalytic domain;SH2 domain;SH3 domain	PF07714;PF00017;PF00018	Serine-threonine/tyrosine-protein kinase, catalytic domain;SH2 domain;SH3 domain
cluster36193	0	1	0	0	0	0	1	cluster36193	K08872	RIOK3; RIO kinase 3 [EC:2.7.11.1]	SM00090	RIO kinase	PF01163
cluster170765	0	0	0	0	1	0	1	cluster170765	K08851	TP53RK; TP53 regulating kinase and related kinases [EC:2.7.11.1]	SM00220	Protein kinase domain	PF06293	Lipopolysaccharide kinase
cluster43847	1	0	0	0	0	0	1	cluster43847	K08844	LRRK2; leucine-rich repeat kinase 2 [EC:2.7.11.1]	NA	NA	PF00069	Protein kinase domain
cluster46181	1	0	0	0	0	0	1	cluster46181	K08844	LRRK2; leucine-rich repeat kinase 2 [EC:2.7.11.1]	SM00364;SM00364;SM00364;SM00364;SM00364;SM00364;SM00364;SM00364;SM00369;SM00369;SM00369;SM00369;SM00369;SM00369;SM00369;SM00369;SM00369;SM00369	;;;;;;;;Leucine-rich repeat, typical subtype;Leucine-rich repeat, typical subtype;Leucine-rich repeat, typical subtype;Leucine-rich repeat, typical subtype;Leucine-rich repeat, typical subtype;Leucine-rich repeat, typical subtype;Leucine-rich repeat, typical subtype;Leucine-rich repeat, typical subtype;Leucine-rich repeat, typical subtype;Leucine-rich repeat, typical subtype	PF13855;PF13855;PF16095;PF08477;PF12796	Leucine-rich repeat;Leucine-rich repeat;C-terminal of Roc (COR) domain;Mitochondrial Rho-like;Ankyrin repeat-containing domain
cluster102171	1	0	0	0	0	0	1	cluster102171	K08808	PSKH; protein serine kinase H [EC:2.7.11.1]	SM00220	Protein kinase domain	PF00069	Protein kinase domain
cluster32584	1	0	0	0	0	0	1	cluster32584	K08797;K08797	HUNK; hormonally upregulated Neu-associated kinase [EC:2.7.11.1];HUNK; hormonally upregulated Neu-associated kinase [EC:2.7.11.1]	SM00220	Protein kinase domain	PF00069	Protein kinase domain
cluster123081	1	0	0	0	0	0	1	cluster123081	K08770	UBC; ubiquitin C	SM00213;SM00213;SM00213	Ubiquitin domain;Ubiquitin domain;Ubiquitin domain	PF00240;PF00240;PF00240	Ubiquitin domain;Ubiquitin domain;Ubiquitin domain
cluster135875	1	0	0	0	0	0	1	cluster135875	K08770	UBC; ubiquitin C	SM00213	Ubiquitin domain	PF00240;PF00240	Ubiquitin domain;Ubiquitin domain
cluster19197	1	0	0	0	0	0	1	cluster19197	K08770	UBC; ubiquitin C	SM00213;SM00213;SM00213	Ubiquitin domain;Ubiquitin domain;Ubiquitin domain	PF00240;PF00240;PF00240;PF00240	Ubiquitin domain;Ubiquitin domain;Ubiquitin domain;Ubiquitin domain
cluster54969	1	0	0	0	0	0	1	cluster54969	K08770	UBC; ubiquitin C	SM00213	Ubiquitin domain	PF00240;PF00240	Ubiquitin domain;Ubiquitin domain
cluster172869	0	0	0	0	1	0	1	cluster172869	K08770	UBC; ubiquitin C	SM00213;SM00213	Ubiquitin domain;Ubiquitin domain	PF00240;PF00240;PF00240	Ubiquitin domain;Ubiquitin domain;Ubiquitin domain
cluster212210	0	0	0	0	1	0	1	cluster212210	K08770	UBC; ubiquitin C	NA	NA	PF00240;PF00240	Ubiquitin domain;Ubiquitin domain
cluster48169	1	0	0	0	0	0	1	cluster48169	K08738	CYC; cytochrome c	NA	NA	PF00034	Cytochrome c-like domain
cluster56017	0	1	0	0	0	0	1	cluster56017	K08736	MSH3; DNA mismatch repair protein MSH3	SM00533;SM00534	DNA mismatch repair protein MutS, core;DNA mismatch repair protein MutS, C-terminal	PF01624;PF01624;PF05192;PF00488	DNA mismatch repair protein MutS-like, N-terminal;DNA mismatch repair protein MutS-like, N-terminal;DNA mismatch repair protein MutS, core;DNA mismatch repair protein MutS, C-terminal
cluster11835	1	0	0	0	0	0	1	cluster11835	K08736	MSH3; DNA mismatch repair protein MSH3	SM00533;SM00534	DNA mismatch repair protein MutS, core;DNA mismatch repair protein MutS, C-terminal	PF01624;PF05192;PF00488;PF02913;PF01565	DNA mismatch repair protein MutS-like, N-terminal;DNA mismatch repair protein MutS, core;DNA mismatch repair protein MutS, C-terminal;FAD-linked oxidase, C-terminal;FAD linked oxidase, N-terminal
cluster43929	0	0	0	0	0	1	1	cluster43929	K08735	MSH2; DNA mismatch repair protein MSH2	SM00534;SM00533	DNA mismatch repair protein MutS, C-terminal;DNA mismatch repair protein MutS, core	PF00488;PF05192;PF05190;PF01624;PF05188	DNA mismatch repair protein MutS, C-terminal;DNA mismatch repair protein MutS, core;DNA mismatch repair protein MutS, clamp;DNA mismatch repair protein MutS-like, N-terminal;DNA mismatch repair protein MutS, connector domain
cluster10866	1	0	0	0	0	0	1	cluster10866	K08653	MBTPS1; membrane-bound transcription factor site-1 protease [EC:3.4.21.112]	NA	NA	PF00082	Peptidase S8/S53 domain
cluster678	0	0	0	1	1	0	2	cluster678	K08624	ADAMTS9; a disintegrin and metalloproteinase with thrombospondin motifs 9 [EC:3.4.24.-]	SM00209;SM00209;SM00209;SM00209;SM00209;SM00209;SM00209;SM00209;SM00209;SM00209;SM00209	Thrombospondin type-1 (TSP1) repeat;Thrombospondin type-1 (TSP1) repeat;Thrombospondin type-1 (TSP1) repeat;Thrombospondin type-1 (TSP1) repeat;Thrombospondin type-1 (TSP1) repeat;Thrombospondin type-1 (TSP1) repeat;Thrombospondin type-1 (TSP1) repeat;Thrombospondin type-1 (TSP1) repeat;Thrombospondin type-1 (TSP1) repeat;Thrombospondin type-1 (TSP1) repeat;Thrombospondin type-1 (TSP1) repeat	PF00090;PF00090;PF00090;PF00090;PF00090;PF00090;PF00090;PF00090;PF00090;PF01562;PF05986;PF08685;PF01421	Thrombospondin type-1 (TSP1) repeat;Thrombospondin type-1 (TSP1) repeat;Thrombospondin type-1 (TSP1) repeat;Thrombospondin type-1 (TSP1) repeat;Thrombospondin type-1 (TSP1) repeat;Thrombospondin type-1 (TSP1) repeat;Thrombospondin type-1 (TSP1) repeat;Thrombospondin type-1 (TSP1) repeat;Thrombospondin type-1 (TSP1) repeat;Peptidase M12B, propeptide;ADAM-TS Spacer 1;Peptidase M12B, GON-ADAMTSs;Pep…
cluster185508	1	0	0	0	0	0	1	cluster185508	K08606	MEP1B; meprin B [EC:3.4.24.63]	SM00209;SM00209;SM00137;SM00235	Thrombospondin type-1 (TSP1) repeat;Thrombospondin type-1 (TSP1) repeat;MAM domain;Peptidase, metallopeptidase	PF01400;PF00090;PF00629	Peptidase M12A;Thrombospondin type-1 (TSP1) repeat;MAM domain
cluster73262	0	0	0	1	1	1	3	cluster73262	K08606	MEP1B; meprin B [EC:3.4.24.63]	SM00209;SM00209;SM00137;SM00235	Thrombospondin type-1 (TSP1) repeat;Thrombospondin type-1 (TSP1) repeat;MAM domain;Peptidase, metallopeptidase	PF00629;PF01822;PF01400;PF00090	MAM domain;Carbohydrate-binding WSC;Peptidase M12A;Thrombospondin type-1 (TSP1) repeat
cluster49629	1	0	0	0	0	0	1	cluster49629	K08601	CYLD; ubiquitin thioesterase [EC:3.4.19.12]	SM01052;SM01052	CAP Gly-rich domain;CAP Gly-rich domain	PF01302;PF01302	CAP Gly-rich domain;CAP Gly-rich domain
cluster73367	0	0	0	0	1	0	1	cluster73367	K08597	SENP8; sentrin-specific protease 8 [EC:3.4.22.68]	NA	NA	PF02902	Ulp1 protease family, C-terminal catalytic domain
cluster167169	0	0	0	1	0	0	1	cluster167169	K08583	CAPNS1; calpain, small subunit 1	SM00054;SM00054	EF-hand domain;EF-hand domain	PF13202;PF13202	EF-hand domain;EF-hand domain
cluster8358	1	0	0	0	0	0	1	cluster8358	K08546	NR2E3; nuclear receptor subfamily 2 group E member 3	SM00430	Nuclear hormone receptor, ligand-binding domain	PF00104	Nuclear hormone receptor, ligand-binding domain
cluster59896	1	0	0	0	1	0	2	cluster59896	K08545	NR2E1; nuclear receptor subfamily 2 group E member 1	SM00399	Zinc finger, nuclear hormone receptor-type	PF00104;PF00105	Nuclear hormone receptor, ligand-binding domain;Zinc finger, nuclear hormone receptor-type
cluster19337	1	0	0	0	0	0	1	cluster19337	K08455	GPR112; G protein-coupled receptor 112	SM00303	GPS motif	PF00002;PF01825	GPCR, family 2, secretin-like;GPS motif
cluster77363	1	0	0	1	0	0	2	cluster77363	K08399	LGR6; leucine-rich repeat-containing G protein-coupled receptor 6	SM00369;SM00369;SM00369;SM00369;SM00369;SM00369;SM00369;SM00369;SM00369;SM00369	Leucine-rich repeat, typical subtype;Leucine-rich repeat, typical subtype;Leucine-rich repeat, typical subtype;Leucine-rich repeat, typical subtype;Leucine-rich repeat, typical subtype;Leucine-rich repeat, typical subtype;Leucine-rich repeat, typical subtype;Leucine-rich repeat, typical subtype;Leucine-rich repeat, typical subtype;Leucine-rich repeat, typical subtype	PF00001;PF13306;PF13306;PF13855;PF13855	G protein-coupled receptor, rhodopsin-like;Leucine rich repeat 5;Leucine rich repeat 5;Leucine-rich repeat;Leucine-rich repeat
cluster212359	1	0	0	0	0	0	1	cluster212359	K08378	GPR103; G protein-coupled receptor 103	NA	NA	PF00001	G protein-coupled receptor, rhodopsin-like
cluster34069	1	0	0	0	0	0	1	cluster34069	K08378	GPR103; G protein-coupled receptor 103	NA	NA	PF00001	G protein-coupled receptor, rhodopsin-like
cluster41370	0	0	0	0	0	1	1	cluster41370	K08375	NPFFR2; neuropeptide FF receptor 2	NA	NA	PF00001	G protein-coupled receptor, rhodopsin-like
cluster153714	1	0	0	0	0	0	1	cluster153714	K08220	FLVCR; MFS transporter, FLVCR family, feline leukemia virus subgroup C receptor-related protein	NA	NA	PF07690	Major facilitator superfamily
cluster111571	1	1	0	0	0	0	2	cluster111571	K08214	SLC22A18; MFS transporter, OCT family, solute carrier family 22 (organic cation transporter), member 18	NA	NA	PF07690	Major facilitator superfamily
cluster121918	1	0	0	0	0	0	1	cluster121918	K08214	SLC22A18; MFS transporter, OCT family, solute carrier family 22 (organic cation transporter), member 18	NA	NA	PF07690;PF07690	Major facilitator superfamily;Major facilitator superfamily
cluster21981	0	1	0	0	0	0	1	cluster21981	K08193	SLC17A; MFS transporter, ACS family, solute carrier family 17 (sodium-dependent inorganic phosphate cotransporter), other	NA	NA	PF07690	Major facilitator superfamily
cluster43119	0	0	0	1	1	0	2	cluster43119	K08187	SLC16A10; MFS transporter, MCP family, solute carrier family 16 (monocarboxylic acid transporters), member 10	NA	NA	PF07690	Major facilitator superfamily
cluster30469	1	0	0	0	0	0	1	cluster30469	K08145	SLC2A8; MFS transporter, SP family, solute carrier family 2 (facilitated glucose transporter), member 8	NA	NA	PF00083	Major facilitator, sugar transporter-like
cluster69117	1	0	0	0	0	0	1	cluster69117	K08077	NUDT14; UDP-sugar diphosphatase [EC:3.6.1.45]	NA	NA	PF00293	NUDIX hydrolase domain
cluster48360	1	0	0	0	0	0	1	cluster48360	K08073	PNKP; bifunctional polynucleotide phosphatase/kinase [EC:3.1.3.32 2.7.1.78]	NA	NA	PF13671;PF08645	;Polynucleotide kinase 3 phosphatase
cluster94422	0	0	0	1	1	0	2	cluster94422	K08059	IFI30; interferon, gamma-inducible protein 30	NA	NA	PF03227	Gamma interferon inducible lysosomal thiol reductase GILT
cluster144189	0	1	0	0	0	0	1	cluster144189	K08024	HHEX; homeobox protein HEX	SM00389	Homeobox domain	PF00046	Homeobox domain
cluster131395	0	1	0	0	0	0	1	cluster131395	K07971	B3GNT4; beta-1,3-N-acetylglucosaminyltransferase 4 [EC:2.4.1.149]	NA	NA	PF01762	Glycosyl transferase, family 31
cluster14915	1	0	0	0	0	0	1	cluster14915	K07971	B3GNT4; beta-1,3-N-acetylglucosaminyltransferase 4 [EC:2.4.1.149]	NA	NA	PF01762	Glycosyl transferase, family 31
cluster71192	1	0	0	0	0	0	1	cluster71192	K07971	B3GNT4; beta-1,3-N-acetylglucosaminyltransferase 4 [EC:2.4.1.149]	NA	NA	PF01762	Glycosyl transferase, family 31
cluster76370	0	1	0	0	0	0	1	cluster76370	K07964	HPSE; heparanase [EC:3.2.1.166]	NA	NA	NA	NA
cluster188943	1	0	0	0	0	0	1	cluster188943	K07964	HPSE; heparanase [EC:3.2.1.166]	NA	NA	PF03662	Glycoside hydrolase, family 79
cluster66404	0	0	0	1	0	0	1	cluster66404	K07964	HPSE; heparanase [EC:3.2.1.166]	NA	NA	PF03662	Glycoside hydrolase, family 79
cluster72453	0	0	0	1	0	0	1	cluster72453	K07934	IFT27; intraflagellar transport protein 27	SM00175;SM00173	;	PF00071	Small GTPase superfamily
cluster103946	0	0	0	0	1	0	1	cluster103946	K07907	RAB12; Ras-related protein Rab-12	SM00175		PF00071	Small GTPase superfamily
cluster180358	1	0	0	0	0	0	1	cluster180358	K07893	RAB6A; Ras-related protein Rab-6A	SM00176;SM00174;SM00173;SM00175	;;;	PF00071	Small GTPase superfamily
cluster64979	1	0	0	0	0	0	1	cluster64979	K07868	RHOBTB1_2; Rho-related BTB domain-containing protein 1/2	SM00174;SM00175;SM00225;SM00225	;;BTB/POZ domain;BTB/POZ domain	PF00071;PF00651;PF00651	Small GTPase superfamily;BTB/POZ domain;BTB/POZ domain
cluster44641	0	0	0	1	0	0	1	cluster44641	K07841	DIRAS2; DIRAS family, GTP-binding Ras-like 2	SM00175;SM00173;SM00174	;;	PF00071	Small GTPase superfamily
cluster184674	1	1	0	0	0	1	3	cluster184674	K07829	RRAS; Ras-related protein R-Ras	SM00175;SM00173;SM00174	;;	PF00071	Small GTPase superfamily
cluster144503	1	0	0	1	1	1	4	cluster144503	K07827	KRAS; GTPase Kras	SM00173;SM00175	;	PF00071	Small GTPase superfamily
cluster72869	1	0	0	0	0	0	1	cluster72869	K07763	MMP14; matrix metalloproteinase-14 (membrane-inserted) [EC:3.4.24.80]	SM00120;SM00120;SM00120;SM00120;SM00235	Hemopexin-like repeats;Hemopexin-like repeats;Hemopexin-like repeats;Hemopexin-like repeats;Peptidase, metallopeptidase	PF00413;PF00045;PF00045	Peptidase M10, metallopeptidase;Hemopexin-like repeats;Hemopexin-like repeats
cluster119761	0	0	0	0	1	1	2	cluster119761	K07763	MMP14; matrix metalloproteinase-14 (membrane-inserted) [EC:3.4.24.80]	SM00235;SM00254	Peptidase, metallopeptidase;ShKT domain	PF01549;PF01549;PF01471;PF00413	ShKT domain;ShKT domain;Peptidoglycan binding-like;Peptidase M10, metallopeptidase
cluster45375	0	0	0	0	0	1	1	cluster45375	K07763	MMP14; matrix metalloproteinase-14 (membrane-inserted) [EC:3.4.24.80]	SM00120;SM00120;SM00120;SM00120	Hemopexin-like repeats;Hemopexin-like repeats;Hemopexin-like repeats;Hemopexin-like repeats	PF00045;PF00045;PF01471	Hemopexin-like repeats;Hemopexin-like repeats;Peptidoglycan binding-like
cluster67990	1	0	0	0	0	0	1	cluster67990	K07759	PARG; poly(ADP-ribose) glycohydrolase [EC:3.2.1.143]	NA	NA	PF05028	Poly(ADP-ribose) glycohydrolase
cluster103644	0	1	0	0	0	0	1	cluster103644	K07752	CPD; carboxypeptidase D [EC:3.4.17.22]	SM00631;SM00631;SM00631	Peptidase M14, carboxypeptidase A;Peptidase M14, carboxypeptidase A;Peptidase M14, carboxypeptidase A	PF13620;PF13620;PF13620;PF00246;PF00246;PF00246;PF00246	;;;Peptidase M14, carboxypeptidase A;Peptidase M14, carboxypeptidase A;Peptidase M14, carboxypeptidase A;Peptidase M14, carboxypeptidase A
cluster177571	0	0	0	1	0	0	1	cluster177571	K07752	CPD; carboxypeptidase D [EC:3.4.17.22]	SM00631;SM01052	Peptidase M14, carboxypeptidase A;CAP Gly-rich domain	PF00246;PF13620;PF01302	Peptidase M14, carboxypeptidase A;;CAP Gly-rich domain
cluster75741	0	1	0	0	0	0	1	cluster75741	K07750	E1.14.13.72; methylsterol monooxygenase [EC:1.14.13.72]	NA	NA	PF04116	Fatty acid hydroxylase
cluster163167	1	0	0	0	0	0	1	cluster163167	K07575	PUA domain protein	SM00359	PUA domain	PF01472	PUA domain
cluster26824	0	0	0	0	0	1	1	cluster26824	K07520	ABLIM; actin-binding LIM protein	SM00132;SM00132;SM00132;SM00132	Zinc finger, LIM-type;Zinc finger, LIM-type;Zinc finger, LIM-type;Zinc finger, LIM-type	PF00412;PF00412;PF00412;PF00412	Zinc finger, LIM-type;Zinc finger, LIM-type;Zinc finger, LIM-type;Zinc finger, LIM-type
cluster116888	1	0	0	0	0	0	1	cluster116888	K07427	CYP4V; cytochrome P450 family 4 subfamily V	NA	NA	PF00067	Cytochrome P450
cluster108227	0	0	0	0	0	1	1	cluster108227	K07380	CNTNAP2; contactin associated protein-like 2	SM00282;SM00282	Laminin G domain;Laminin G domain	PF00008;PF02210;PF02210	EGF-like domain;Laminin G domain;Laminin G domain
cluster28703	1	0	0	0	0	0	1	cluster28703	K07377	NRXN; neurexin	SM00282;SM00282	Laminin G domain;Laminin G domain	PF02210;PF02210	Laminin G domain;Laminin G domain
cluster13400	0	0	0	0	0	1	1	cluster13400	K07377	NRXN; neurexin	SM00282;SM00282	Laminin G domain;Laminin G domain	PF02210;PF02210	Laminin G domain;Laminin G domain
cluster129050	0	0	0	1	0	0	1	cluster129050	K07375	TUBB; tubulin beta	SM00865	Tubulin/FtsZ, 2-layer sandwich domain	PF03953	Tubulin/FtsZ, 2-layer sandwich domain
cluster161883	0	0	0	1	0	0	1	cluster161883	K07375	TUBB; tubulin beta	SM00865;SM00864	Tubulin/FtsZ, 2-layer sandwich domain;Tubulin/FtsZ, GTPase domain	PF03953;PF00091	Tubulin/FtsZ, 2-layer sandwich domain;Tubulin/FtsZ, GTPase domain
cluster35777	1	1	0	0	0	0	2	cluster35777	K07374	TUBA; tubulin alpha	SM00865;SM00864	Tubulin/FtsZ, 2-layer sandwich domain;Tubulin/FtsZ, GTPase domain	PF00091;PF03953	Tubulin/FtsZ, GTPase domain;Tubulin/FtsZ, 2-layer sandwich domain
cluster63816	0	0	0	1	0	0	1	cluster63816	K07374	TUBA; tubulin alpha	SM00865;SM00864	Tubulin/FtsZ, 2-layer sandwich domain;Tubulin/FtsZ, GTPase domain	PF00091;PF03953	Tubulin/FtsZ, GTPase domain;Tubulin/FtsZ, 2-layer sandwich domain
cluster58206	1	0	0	0	0	0	1	cluster58206	K07369	MALT1; mucosa-associated lymphoid tissue lymphoma translocation protein 1 [EC:3.4.22.-]	SM00409;SM00409;SM00408;SM00408	Immunoglobulin subtype;Immunoglobulin subtype;Immunoglobulin subtype 2;Immunoglobulin subtype 2	PF00656;PF13927;PF13927	;;
cluster99342	1	0	0	0	0	0	1	cluster99342	K07232	chaC; cation transport protein ChaC	NA	NA	PF04752	Glutathione-specific gamma-glutamylcyclotransferase
cluster81550	0	1	0	0	0	0	1	cluster81550	K07189	PPP1R3; protein phosphatase 1 regulatory subunit 3A/B/C/D/E	NA	NA	PF03370	CBM21 (carbohydrate binding type-21) domain
cluster42077	1	1	0	0	0	0	2	cluster42077	K07055	TRM12; tRNA wybutosine-synthesizing protein 2 [EC:2.5.1.114]	NA	NA	PF02475	SAM-dependent methyltransferase TRM5/TYW2-type
cluster15644	0	1	0	0	0	0	1	cluster15644	K07023	putative hydrolases of HD superfamily	SM00471	HD/PDEase domain	PF13023	HD domain
cluster35153	0	0	0	1	1	1	3	cluster35153	K06834	ADAM9; disintegrin and metalloproteinase domain-containing protein 9 [EC:3.4.24.-]	SM00050;SM00209	Disintegrin domain;Thrombospondin type-1 (TSP1) repeat	PF01421;PF00090;PF00147;PF00200	Peptidase M12B, ADAM/reprolysin;Thrombospondin type-1 (TSP1) repeat;Fibrinogen, alpha/beta/gamma chain, C-terminal globular domain;Disintegrin domain
cluster75271	0	0	0	1	1	1	3	cluster75271	K06834	ADAM9; disintegrin and metalloproteinase domain-containing protein 9 [EC:3.4.24.-]	SM00209;SM00050;SM00608	Thrombospondin type-1 (TSP1) repeat;Disintegrin domain;ADAM, cysteine-rich	PF00090;PF01421;PF01562;PF00754;PF00200;PF08516	Thrombospondin type-1 (TSP1) repeat;Peptidase M12B, ADAM/reprolysin;Peptidase M12B, propeptide;Coagulation factor 5/8 C-terminal domain;Disintegrin domain;ADAM, cysteine-rich
cluster72343	0	0	0	0	1	1	2	cluster72343	K06834	ADAM9; disintegrin and metalloproteinase domain-containing protein 9 [EC:3.4.24.-]	SM00209;SM00050;SM00608	Thrombospondin type-1 (TSP1) repeat;Disintegrin domain;ADAM, cysteine-rich	PF00754;PF00090;PF08516;PF01421;PF00200;PF01562	Coagulation factor 5/8 C-terminal domain;Thrombospondin type-1 (TSP1) repeat;ADAM, cysteine-rich;Peptidase M12B, ADAM/reprolysin;Disintegrin domain;Peptidase M12B, propeptide
cluster19418	0	1	0	0	0	0	1	cluster19418	K06711	PH-4; hypoxia-inducible factor prolyl 4-hydroxylase [EC:1.14.11.-]	SM00702	Prolyl 4-hydroxylase, alpha subunit	PF13640	Oxoglutarate/iron-dependent dioxygenase
cluster58633	0	1	0	0	0	0	1	cluster58633	K06711	PH-4; hypoxia-inducible factor prolyl 4-hydroxylase [EC:1.14.11.-]	SM00702	Prolyl 4-hydroxylase, alpha subunit	PF13640	Oxoglutarate/iron-dependent dioxygenase
cluster7528	0	1	0	0	0	0	1	cluster7528	K06711	PH-4; hypoxia-inducible factor prolyl 4-hydroxylase [EC:1.14.11.-]	SM00702	Prolyl 4-hydroxylase, alpha subunit	PF13640	Oxoglutarate/iron-dependent dioxygenase
cluster44357	1	0	0	0	0	0	1	cluster44357	K06711	PH-4; hypoxia-inducible factor prolyl 4-hydroxylase [EC:1.14.11.-]	SM00702	Prolyl 4-hydroxylase, alpha subunit	PF13640	Oxoglutarate/iron-dependent dioxygenase
cluster8813	1	0	0	0	0	0	1	cluster8813	K06631	PLK1; polo-like kinase 1 [EC:2.7.11.21]	SM00220	Protein kinase domain	PF00069;PF00659	Protein kinase domain;POLO box domain
cluster82730	1	0	0	0	1	1	3	cluster82730	K06580	SLC42A; ammonium transporter Rh	NA	NA	PF00909	Ammonium transporter AmtB-like domain
cluster126342	1	0	0	0	1	0	2	cluster126342	K06580	SLC42A; ammonium transporter Rh	NA	NA	PF00909	Ammonium transporter AmtB-like domain
cluster97682	0	0	0	0	1	0	1	cluster97682	K06580	SLC42A; ammonium transporter Rh	NA	NA	PF00909	Ammonium transporter AmtB-like domain
cluster22641	0	0	0	1	0	0	1	cluster22641	K06580	SLC42A; ammonium transporter Rh	NA	NA	PF00909	Ammonium transporter AmtB-like domain
cluster54729	0	0	0	1	0	0	1	cluster54729	K06580	SLC42A; ammonium transporter Rh	NA	NA	PF00909	Ammonium transporter AmtB-like domain
cluster1196	0	1	0	0	0	0	1	cluster1196	K06560	MRC; mannose receptor, C type	SM00034;SM00034;SM00034;SM00034	C-type lectin-like;C-type lectin-like;C-type lectin-like;C-type lectin-like	PF00059;PF00059;PF00059;PF00059	C-type lectin-like;C-type lectin-like;C-type lectin-like;C-type lectin-like
cluster47360	1	0	0	1	1	1	4	cluster47360	K06560	MRC; mannose receptor, C type	SM00219;SM00209;SM00034;SM00034;SM00034;SM00034	Tyrosine-protein kinase, catalytic domain;Thrombospondin type-1 (TSP1) repeat;C-type lectin-like;C-type lectin-like;C-type lectin-like;C-type lectin-like	PF00059;PF00059;PF00059;PF00059;PF07714	C-type lectin-like;C-type lectin-like;C-type lectin-like;C-type lectin-like;Serine-threonine/tyrosine-protein kinase, catalytic domain
cluster45200	1	0	0	1	0	1	3	cluster45200	K06560	MRC; mannose receptor, C type	SM00034;SM00034;SM00209;SM00209	C-type lectin-like;C-type lectin-like;Thrombospondin type-1 (TSP1) repeat;Thrombospondin type-1 (TSP1) repeat	PF00059;PF00059;PF00090;PF00090	C-type lectin-like;C-type lectin-like;Thrombospondin type-1 (TSP1) repeat;Thrombospondin type-1 (TSP1) repeat
cluster173816	1	0	0	1	0	1	3	cluster173816	K06560	MRC; mannose receptor, C type	SM00034;SM00034	C-type lectin-like;C-type lectin-like	PF00059;PF00059	C-type lectin-like;C-type lectin-like
cluster28088	0	0	0	1	0	1	2	cluster28088	K06560	MRC; mannose receptor, C type	SM00034;SM00034	C-type lectin-like;C-type lectin-like	PF00059;PF00059	C-type lectin-like;C-type lectin-like
cluster109310	0	0	0	0	0	1	1	cluster109310	K06537	CD151; CD151 antigen	NA	NA	PF00335	Tetraspanin/Peripherin
cluster53093	1	0	0	1	0	0	2	cluster53093	K06497	CD63; CD63 antigen	NA	NA	PF00335	Tetraspanin/Peripherin
cluster67399	0	0	0	1	0	0	1	cluster67399	K06265	DAG1; dystroglycan 1	NA	NA	PF05454	Dystroglycan
cluster89811	0	0	0	0	0	1	1	cluster89811	K06240	LAMA3_5; laminin, alpha 3/5	SM00136	Laminin, N-terminal	PF00055	Laminin, N-terminal
cluster20477	0	1	0	0	0	0	1	cluster20477	K06237	COL4A; collagen, type IV, alpha	NA	NA	PF01391;PF01391;PF02140	Collagen triple helix repeat;Collagen triple helix repeat;D-galactoside/L-rhamnose binding SUEL lectin domain
cluster39362	1	0	0	0	0	0	1	cluster39362	K06176	truD; tRNA pseudouridine13 synthase [EC:5.4.99.27]	NA	NA	PF01142	Pseudouridine synthase, TruD
cluster3736	1	0	0	0	0	0	1	cluster3736	K06129;K06129	LYPLA3; lysophospholipase III [EC:3.1.1.5];LYPLA3; lysophospholipase III [EC:3.1.1.5]	NA	NA	PF02450;PF02450	Lecithin:cholesterol/phospholipid:diacylglycerol acyltransferase;Lecithin:cholesterol/phospholipid:diacylglycerol acyltransferase
cluster29641	0	1	0	0	0	0	1	cluster29641	K06106	CTTN; cortactin	NA	NA	PF02218;PF02218;PF02218;PF02218	Hs1/Cortactin;Hs1/Cortactin;Hs1/Cortactin;Hs1/Cortactin
cluster65681	1	0	0	0	1	0	2	cluster65681	K06068	PRKCD; novel protein kinase C delta type [EC:2.7.11.13]	SM00133;SM00109;SM00109;SM00220	AGC-kinase, C-terminal;Protein kinase C-like, phorbol ester/diacylglycerol-binding domain;Protein kinase C-like, phorbol ester/diacylglycerol-binding domain;Protein kinase domain	PF00069;PF00433;PF00130;PF00130	Protein kinase domain;Protein kinase, C-terminal;Protein kinase C-like, phorbol ester/diacylglycerol-binding domain;Protein kinase C-like, phorbol ester/diacylglycerol-binding domain
cluster201466	1	0	0	0	0	0	1	cluster201466	K06059	ADAM17; disintegrin and metalloproteinase domain-containing protein 17 [EC:3.4.24.86]	SM00050	Disintegrin domain	PF00200;PF13688;PF01562;PF16698	Disintegrin domain;;Peptidase M12B, propeptide;ADAM17, membrane-proximal domain
cluster203620	1	0	0	1	1	1	4	cluster203620	K05941	E2.3.2.15; glutathione gamma-glutamylcysteinyltransferase [EC:2.3.2.15]	NA	NA	PF05023	Phytochelatin synthase
cluster210909	1	0	0	0	0	0	1	cluster210909	K05925	METTL3_14; mRNA (2'-O-methyladenosine-N6-)-methyltransferase [EC:2.1.1.62]	NA	NA	PF05063	MT-A70-like
cluster3539	1	0	0	0	0	0	1	cluster3539	K05858;K05858	PLCB; phosphatidylinositol phospholipase C, beta [EC:3.1.4.11];PLCB; phosphatidylinositol phospholipase C, beta [EC:3.1.4.11]	SM00148;SM00149;SM00239	Phosphatidylinositol-specific phospholipase C, X domain;Phospholipase C, phosphatidylinositol-specific, Y domain;C2 domain	PF00387;PF00388;PF09279;PF00168;PF00387	Phospholipase C, phosphatidylinositol-specific, Y domain;Phosphatidylinositol-specific phospholipase C, X domain;Phosphoinositide-specific phospholipase C, EF-hand-like domain;C2 domain;Phospholipase C, phosphatidylinositol-specific, Y domain
cluster138485	1	1	0	0	0	1	3	cluster138485	K05857	PLCD; phosphatidylinositol phospholipase C, delta [EC:3.1.4.11]	SM00148;SM00239;SM00149	Phosphatidylinositol-specific phospholipase C, X domain;C2 domain;Phospholipase C, phosphatidylinositol-specific, Y domain	PF00387;PF00388;PF00168	Phospholipase C, phosphatidylinositol-specific, Y domain;Phosphatidylinositol-specific phospholipase C, X domain;C2 domain
cluster103833	1	0	0	1	0	1	3	cluster103833	K05850	ATP2B; Ca2+ transporting ATPase, plasma membrane [EC:3.6.3.8]	SM00831	Cation-transporting P-type ATPase, N-terminal	PF00690;PF00122;PF13246	Cation-transporting P-type ATPase, N-terminal;P-type ATPase, A domain;
cluster51098	1	0	0	1	0	1	3	cluster51098	K05850	ATP2B; Ca2+ transporting ATPase, plasma membrane [EC:3.6.3.8]	NA	NA	PF00689;PF12424;PF13246;PF00702	Cation-transporting P-type ATPase, C-terminal;Plasma membrane calcium transporting P-type ATPase, C-terminal;;
cluster51280	1	0	0	0	0	0	1	cluster51280	K05765	CFL; cofilin	SM00102	Actin-depolymerising factor homology domain	PF00241	Actin-depolymerising factor homology domain
cluster11485	1	0	0	0	0	0	1	cluster11485	K05723	FGD4; FYVE, RhoGEF and PH domain containing 4	SM00325;SM00064;SM00233;SM00233	Dbl homology (DH) domain;FYVE zinc finger;Pleckstrin homology domain;Pleckstrin homology domain	PF00621;PF00169;PF01363	Dbl homology (DH) domain;Pleckstrin homology domain;FYVE zinc finger
cluster72807	0	0	0	1	0	0	1	cluster72807	K05719	ITGB1; CD29; integrin beta 1	SM01241;SM00187	Integrin beta subunit, cytoplasmic domain;Integrin beta subunit, VWA domain	PF08725;PF00362	Integrin beta subunit, cytoplasmic domain;Integrin beta subunit, VWA domain
cluster3565	0	0	0	0	1	0	1	cluster3565	K05701	TJP1; tight junction protein 1	SM00228;SM00218;SM00072	PDZ domain;ZU5 domain;Guanylate kinase/L-type calcium channel beta subunit	PF00595;PF00791;PF00625;PF07653	PDZ domain;ZU5 domain;Guanylate kinase/L-type calcium channel beta subunit;Variant SH3 domain
cluster188775	0	0	0	1	1	1	3	cluster188775	K05665	ABCC1; ATP-binding cassette, subfamily C (CFTR/MRP), member 1	SM00382;SM00382	AAA+ ATPase domain;AAA+ ATPase domain	PF00664;PF00664;PF00005;PF00005	ABC transporter type 1, transmembrane domain;ABC transporter type 1, transmembrane domain;ABC transporter-like;ABC transporter-like
cluster57367	1	0	0	0	0	1	2	cluster57367	K05643	ABCA3; ATP-binding cassette, subfamily A (ABC1), member 3	SM00382;SM00382	AAA+ ATPase domain;AAA+ ATPase domain	PF00005;PF00005;PF12698;PF12698	ABC transporter-like;ABC transporter-like;;
cluster127446	0	0	0	1	1	1	3	cluster127446	K05613	SLC1A2; solute carrier family 1 (glial high affinity glutamate transporter), member 2	NA	NA	PF00375	Sodium:dicarboxylate symporter
cluster72140	0	0	0	0	1	1	2	cluster72140	K05613	SLC1A2; solute carrier family 1 (glial high affinity glutamate transporter), member 2	NA	NA	PF00375	Sodium:dicarboxylate symporter
cluster187406	1	1	0	0	0	0	2	cluster187406	K05291	PIGS; phosphatidylinositol glycan, class S	NA	NA	PF10510	Phosphatidylinositol-glycan biosynthesis class S protein
cluster65079	0	1	0	0	0	0	1	cluster65079	K05218	P2RX4; P2X purinoceptor 4	NA	NA	PF00864	P2X purinoreceptor
cluster21875	1	0	0	0	1	0	2	cluster21875	K05194	GLRA2; glycine receptor alpha-2	NA	NA	PF02931;PF02932	Neurotransmitter-gated ion-channel ligand-binding domain;Neurotransmitter-gated ion-channel transmembrane domain
cluster126198	1	0	0	0	0	0	1	cluster126198	K05190	GABRR; gamma-aminobutyric acid receptor subunit rho	NA	NA	PF02932;PF02931	Neurotransmitter-gated ion-channel transmembrane domain;Neurotransmitter-gated ion-channel ligand-binding domain
cluster43682	0	0	0	1	0	0	1	cluster43682	K05181	GABRB; gamma-aminobutyric acid receptor subunit beta	NA	NA	PF02932;PF02931	Neurotransmitter-gated ion-channel transmembrane domain;Neurotransmitter-gated ion-channel ligand-binding domain
cluster113559	1	1	0	0	0	0	2	cluster113559	K05126	RET; proto-oncogene tyrosine-protein kinase Ret [EC:2.7.10.1]	SM00219	Tyrosine-protein kinase, catalytic domain	PF07714	Serine-threonine/tyrosine-protein kinase, catalytic domain
cluster65210	0	1	0	0	0	0	1	cluster65210	K05126	RET; proto-oncogene tyrosine-protein kinase Ret [EC:2.7.10.1]	SM00219	Tyrosine-protein kinase, catalytic domain	PF07714	Serine-threonine/tyrosine-protein kinase, catalytic domain
cluster38113	1	0	0	0	0	1	2	cluster38113	K05126	RET; proto-oncogene tyrosine-protein kinase Ret [EC:2.7.10.1]	SM00219	Tyrosine-protein kinase, catalytic domain	PF07714	Serine-threonine/tyrosine-protein kinase, catalytic domain
cluster180621	0	0	0	0	0	1	1	cluster180621	K05126	RET; proto-oncogene tyrosine-protein kinase Ret [EC:2.7.10.1]	SM00219	Tyrosine-protein kinase, catalytic domain	PF07714	Serine-threonine/tyrosine-protein kinase, catalytic domain
cluster30825	0	0	0	1	0	0	1	cluster30825	K05126	RET; proto-oncogene tyrosine-protein kinase Ret [EC:2.7.10.1]	SM00179;SM00181;SM00219	EGF-like calcium-binding domain;EGF-like domain;Tyrosine-protein kinase, catalytic domain	PF07714	Serine-threonine/tyrosine-protein kinase, catalytic domain
cluster23248	1	0	0	0	0	0	1	cluster23248	K05125	DDR2; discoidin domain receptor family member 2 [EC:2.7.10.1]	SM00219	Tyrosine-protein kinase, catalytic domain	PF07714	Serine-threonine/tyrosine-protein kinase, catalytic domain
cluster41981	0	0	0	1	0	0	1	cluster41981	K05125	DDR2; discoidin domain receptor family member 2 [EC:2.7.10.1]	SM00231	Coagulation factor 5/8 C-terminal domain	PF00754	Coagulation factor 5/8 C-terminal domain
cluster5853	1	0	0	0	0	0	1	cluster5853	K05122;K05127	ROR1; receptor tyrosine kinase-like orphan receptor 1 [EC:2.7.10.1];PTK7; PTK7 protein tyrosine kinase 7 [EC:2.7.10.1]	SM00409;SM00130;SM00130	Immunoglobulin subtype;Kringle;Kringle	PF07714;PF00051;PF00051;PF01392;PF01392	Serine-threonine/tyrosine-protein kinase, catalytic domain;Kringle;Kringle;Frizzled domain;Frizzled domain
cluster39684	1	0	0	0	0	0	1	cluster39684	K05094	FGFR3; fibroblast growth factor receptor 3 [EC:2.7.10.1]	SM00219;SM00409;SM00409;SM00409;SM00408	Tyrosine-protein kinase, catalytic domain;Immunoglobulin subtype;Immunoglobulin subtype;Immunoglobulin subtype;Immunoglobulin subtype 2	PF07714;PF07679;PF07714	Serine-threonine/tyrosine-protein kinase, catalytic domain;Immunoglobulin I-set;Serine-threonine/tyrosine-protein kinase, catalytic domain
cluster71998	1	0	0	0	0	0	1	cluster71998	K05019	CLNS1A; chloride channel, nucleotide-sensitive, 1A	NA	NA	PF03517
cluster21815	0	0	0	0	0	1	1	cluster21815	K04990	PKD2L1; polycystin 2L1	NA	NA	PF08016	Polycystin cation channel, PKD1/PKD2
cluster162221	1	0	0	0	0	0	1	cluster162221	K04988	PKD1L2; polycystin 1L2	SM00308	PLAT/LH2 domain	PF01477	PLAT/LH2 domain
cluster141166	1	0	0	0	0	0	1	cluster141166	K04986	PKD2; polycystin 2	SM00054;SM00054	EF-hand domain;EF-hand domain	PF08016	Polycystin cation channel, PKD1/PKD2
cluster49703	0	0	0	0	0	1	1	cluster49703	K04986	PKD2; polycystin 2	NA	NA	PF13202	EF-hand domain
cluster19412	1	0	0	0	0	0	1	cluster19412	K04984;K10380	TRPA1; transient receptor potential cation channel subfamily A member 1;ANK; ankyrin	SM00248;SM00248;SM00248;SM00248;SM00248;SM00248;SM00248	Ankyrin repeat;Ankyrin repeat;Ankyrin repeat;Ankyrin repeat;Ankyrin repeat;Ankyrin repeat;Ankyrin repeat	PF12796;PF12796;PF12796;PF00520	Ankyrin repeat-containing domain;Ankyrin repeat-containing domain;Ankyrin repeat-containing domain;Ion transport domain
cluster175308	1	0	0	1	0	0	2	cluster175308	K04984	TRPA1; transient receptor potential cation channel subfamily A member 1	SM00248;SM00248;SM00248;SM00248;SM00248;SM00248;SM00248;SM00248;SM00248;SM00248	Ankyrin repeat;Ankyrin repeat;Ankyrin repeat;Ankyrin repeat;Ankyrin repeat;Ankyrin repeat;Ankyrin repeat;Ankyrin repeat;Ankyrin repeat;Ankyrin repeat	PF12796;PF12796;PF12796;PF12796;PF00520	Ankyrin repeat-containing domain;Ankyrin repeat-containing domain;Ankyrin repeat-containing domain;Ankyrin repeat-containing domain;Ion transport domain
cluster25872	1	0	0	1	0	0	2	cluster25872	K04984	TRPA1; transient receptor potential cation channel subfamily A member 1	SM00248;SM00248;SM00248;SM00248;SM00248;SM00248;SM00248;SM00248;SM00248;SM00248;SM00248;SM00248;SM00248;SM00248;SM00248	Ankyrin repeat;Ankyrin repeat;Ankyrin repeat;Ankyrin repeat;Ankyrin repeat;Ankyrin repeat;Ankyrin repeat;Ankyrin repeat;Ankyrin repeat;Ankyrin repeat;Ankyrin repeat;Ankyrin repeat;Ankyrin repeat;Ankyrin repeat;Ankyrin repeat	PF13637;PF00023;PF00023;PF00520;PF12796;PF12796;PF12796;PF12796;PF12796	;Ankyrin repeat;Ankyrin repeat;Ion transport domain;Ankyrin repeat-containing domain;Ankyrin repeat-containing domain;Ankyrin repeat-containing domain;Ankyrin repeat-containing domain;Ankyrin repeat-containing domain
cluster161001	1	0	0	0	0	0	1	cluster161001	K04930	KCNQ5; potassium voltage-gated channel KQT-like subfamily member 5	NA	NA	PF00520	Ion transport domain
cluster28096	1	0	0	0	0	0	1	cluster28096	K04887	KCNC1; potassium voltage-gated channel Shaw-related subfamily C member 1	SM00225	BTB/POZ domain	PF02214;PF00520	Potassium channel tetramerisation-type BTB domain;Ion transport domain
cluster61181	1	0	0	0	0	0	1	cluster61181	K04887	KCNC1; potassium voltage-gated channel Shaw-related subfamily C member 1	SM00225	BTB/POZ domain	PF00520;PF02214	Ion transport domain;Potassium channel tetramerisation-type BTB domain
cluster168209	1	0	0	0	0	0	1	cluster168209	K04861	CACNA2D4; voltage-dependent calcium channel alpha-2/delta-4	SM00327	von Willebrand factor, type A	PF08399;PF00092	VWA N-terminal;von Willebrand factor, type A
cluster29480	1	0	0	0	0	0	1	cluster29480	K04851	CACNA1D; voltage-dependent calcium channel L type alpha-1D	SM01062	Voltage-dependent calcium channel, alpha-1 subunit, IQ domain	PF08763;PF16905;PF00520;PF00520	Voltage-dependent calcium channel, alpha-1 subunit, IQ domain;Voltage-dependent L-type calcium channel, IQ-associated domain;Ion transport domain;Ion transport domain
cluster39028	1	0	0	0	0	0	1	cluster39028	K04851	CACNA1D; voltage-dependent calcium channel L type alpha-1D	NA	NA	PF00520;PF00520;PF00520;PF00520	Ion transport domain;Ion transport domain;Ion transport domain;Ion transport domain
cluster38786	1	0	0	0	0	0	1	cluster38786	K04849	CACNA1B; voltage-dependent calcium channel N type alpha-1B	NA	NA	PF00520;PF00520;PF00520	Ion transport domain;Ion transport domain;Ion transport domain
cluster72585	1	0	0	0	0	0	1	cluster72585	K04849	CACNA1B; voltage-dependent calcium channel N type alpha-1B	NA	NA	PF16905;PF08763;PF00520	Voltage-dependent L-type calcium channel, IQ-associated domain;Voltage-dependent calcium channel, alpha-1 subunit, IQ domain;Ion transport domain
cluster10520	1	0	0	0	0	0	1	cluster10520	K04829	ASIC1; acid-sensing ion channel 1	NA	NA	PF00858	Epithelial sodium channel
cluster14692	1	0	0	0	0	0	1	cluster14692	K04811	CHRNA10; nicotinic acetylcholine receptor alpha-10	NA	NA	PF02932;PF02931	Neurotransmitter-gated ion-channel transmembrane domain;Neurotransmitter-gated ion-channel ligand-binding domain
cluster64615	1	0	0	0	0	0	1	cluster64615	K04811	CHRNA10; nicotinic acetylcholine receptor alpha-10	NA	NA	PF02932;PF02931	Neurotransmitter-gated ion-channel transmembrane domain;Neurotransmitter-gated ion-channel ligand-binding domain
cluster219865	1	0	0	0	0	0	1	cluster219865	K04809	CHRNA7; nicotinic acetylcholine receptor alpha-7	NA	NA	PF02932;PF02931	Neurotransmitter-gated ion-channel transmembrane domain;Neurotransmitter-gated ion-channel ligand-binding domain
cluster80298	1	0	0	0	1	1	3	cluster80298	K04712	DEGS; sphingolipid Delta-4 desaturase [EC:1.14.-.-]	SM01269	Sphingolipid delta4-desaturase, N-terminal	PF08557;PF00487	Sphingolipid delta4-desaturase, N-terminal;Fatty acid desaturase domain
cluster73334	1	0	0	0	0	0	1	cluster73334	K04707	CBL; E3 ubiquitin-protein ligase CBL [EC:2.3.2.27]	SM00184	Zinc finger, RING-type	PF14447;PF02762	;Adaptor protein Cbl, SH2-like domain
cluster44841	1	0	0	0	0	0	1	cluster44841	K04670	ACVR2A; activin receptor type-2A [EC:2.7.11.30]	SM00220	Protein kinase domain	PF00069	Protein kinase domain
cluster98116	0	0	0	0	1	1	2	cluster98116	K04667	INHB; inhibin, beta	SM00204	Transforming growth factor-beta, C-terminal	PF00019;PF00019	Transforming growth factor-beta, C-terminal;Transforming growth factor-beta, C-terminal
cluster29296	1	0	0	0	0	0	1	cluster29296	K04663	BMP5; bone morphogenetic protein 5	SM00204	Transforming growth factor-beta, C-terminal	PF00019;PF00688	Transforming growth factor-beta, C-terminal;TGF-beta, propeptide
cluster26577	0	0	0	1	1	0	2	cluster26577	K04615	GABBR; gamma-aminobutyric acid type B receptor	NA	NA	PF01094;PF00003	Receptor, ligand binding region;GPCR family 3, C-terminal
cluster131706	0	1	0	0	0	0	1	cluster131706	K04612	CASR; calcium-sensing receptor	NA	NA	PF00003	GPCR family 3, C-terminal
cluster184028	0	0	0	1	1	0	2	cluster184028	K04608	GRM6_7_8; metabotropic glutamate receptor 6/7/8	NA	NA	PF00003;PF01094	GPCR family 3, C-terminal;Receptor, ligand binding region
cluster208742	1	0	0	0	0	0	1	cluster208742	K04605	GRM2_3; metabotropic glutamate receptor 2/3	NA	NA	PF01094;PF00003	Receptor, ligand binding region;GPCR family 3, C-terminal
cluster21854	1	0	0	0	0	0	1	cluster21854	K04605	GRM2_3; metabotropic glutamate receptor 2/3	NA	NA	PF07562;PF01094;PF00003	GPCR, family 3, nine cysteines domain;Receptor, ligand binding region;GPCR family 3, C-terminal
cluster41296	1	0	0	0	0	0	1	cluster41296	K04605	GRM2_3; metabotropic glutamate receptor 2/3	NA	NA	PF00003;PF01094;PF07562	GPCR family 3, C-terminal;Receptor, ligand binding region;GPCR, family 3, nine cysteines domain
cluster74467	0	0	0	0	1	0	1	cluster74467	K04605	GRM2_3; metabotropic glutamate receptor 2/3	NA	NA	PF07562;PF00003;PF01094	GPCR, family 3, nine cysteines domain;GPCR family 3, C-terminal;Receptor, ligand binding region
cluster29623	1	1	0	0	0	0	2	cluster29623	K04579	CRHR2; corticotropin releasing hormone receptor 2	NA	NA	PF00002	GPCR, family 2, secretin-like
cluster46399	1	0	0	0	0	0	1	cluster46399	K04569	CCS; copper chaperone for superoxide dismutase	NA	NA	PF00403;PF00080	Heavy metal-associated domain, HMA;Superoxide dismutase, copper/zinc binding domain
cluster74363	0	0	0	1	0	0	1	cluster74363	K04565	SOD1; superoxide dismutase, Cu-Zn family [EC:1.15.1.1]	NA	NA	PF00080	Superoxide dismutase, copper/zinc binding domain
cluster67992	1	0	0	0	0	0	1	cluster67992	K04515	CAMK2; calcium/calmodulin-dependent protein kinase (CaM kinase) II [EC:2.7.11.17]	NA	NA	PF00069	Protein kinase domain
cluster214880	0	1	0	0	0	0	1	cluster214880	K04513	RHOA; Ras homolog gene family, member A	SM00174;SM00173;SM00175	;;	PF00071	Small GTPase superfamily
cluster164863	0	1	0	0	0	0	1	cluster164863	K04448	JUN; transcription factor AP-1	SM00338	Basic-leucine zipper domain	PF00170	Basic-leucine zipper domain
cluster121662	1	0	0	0	0	0	1	cluster121662	K04443	MAPKAPK2; mitogen-activated protein kinase-activated protein kinase 2 [EC:2.7.11.1]	SM00220	Protein kinase domain	PF00069	Protein kinase domain
cluster64284	0	0	0	1	1	1	3	cluster64284	K04437	FLNA; filamin	SM00557;SM00557;SM00557	Filamin/ABP280 repeat;Filamin/ABP280 repeat;Filamin/ABP280 repeat	PF00630;PF00630;PF00630	Filamin/ABP280 repeat-like;Filamin/ABP280 repeat-like;Filamin/ABP280 repeat-like
cluster22917	1	0	0	0	0	0	1	cluster22917	K04431	MAP2K7; mitogen-activated protein kinase kinase 7 [EC:2.7.12.2]	SM00220	Protein kinase domain	PF00069	Protein kinase domain
cluster20308	1	0	0	0	0	0	1	cluster20308	K04424;K04424	ZAK; sterile alpha motif and leucine zipper containing kinase AZK [EC:2.7.11.25];ZAK; sterile alpha motif and leucine zipper containing kinase AZK [EC:2.7.11.25]	SM00220;SM00454	Protein kinase domain;Sterile alpha motif domain	PF07714;PF00536	Serine-threonine/tyrosine-protein kinase, catalytic domain;Sterile alpha motif domain
cluster15928	1	0	0	0	0	0	1	cluster15928	K04421	MAP3K3; mitogen-activated protein kinase kinase kinase 3 [EC:2.7.11.25]	SM00220;SM00666	Protein kinase domain;PB1 domain	PF00564;PF00069	PB1 domain;Protein kinase domain
cluster28982	1	0	0	0	0	0	1	cluster28982	K04397	CASP7; caspase 7 [EC:3.4.22.60]	SM00115	Peptidase C14A, caspase catalytic domain	PF00656
cluster61482	1	0	0	0	0	0	1	cluster61482	K04397	CASP7; caspase 7 [EC:3.4.22.60]	SM00115;SM00031	Peptidase C14A, caspase catalytic domain;Death effector domain	PF00656;PF01335	;Death effector domain
cluster52875	1	1	0	0	0	0	2	cluster52875	K04367	MOS; proto-oncogene serine/threonine-protein kinase mos [EC:2.7.11.1]	SM00220	Protein kinase domain	PF00069	Protein kinase domain
cluster26848	0	1	0	0	0	0	1	cluster26848	K04362	FGFR1; fibroblast growth factor receptor 1 [EC:2.7.10.1]	SM00219	Tyrosine-protein kinase, catalytic domain	PF07714	Serine-threonine/tyrosine-protein kinase, catalytic domain
cluster74599	1	0	0	0	0	0	1	cluster74599	K04362	FGFR1; fibroblast growth factor receptor 1 [EC:2.7.10.1]	SM00408;SM00408;SM00408;SM00409;SM00409;SM00409;SM00219	Immunoglobulin subtype 2;Immunoglobulin subtype 2;Immunoglobulin subtype 2;Immunoglobulin subtype;Immunoglobulin subtype;Immunoglobulin subtype;Tyrosine-protein kinase, catalytic domain	PF07714;PF00047;PF07679	Serine-threonine/tyrosine-protein kinase, catalytic domain;Immunoglobulin;Immunoglobulin I-set
cluster200199	0	0	0	1	1	1	3	cluster200199	K04358	FGF; fibroblast growth factor	SM00442	Fibroblast growth factor family	PF00167	Fibroblast growth factor family
cluster72988	0	0	0	1	1	1	3	cluster72988	K04358	FGF; fibroblast growth factor	SM00442	Fibroblast growth factor family	PF00167	Fibroblast growth factor family
cluster45700	0	0	0	0	0	1	1	cluster45700	K04358	FGF; fibroblast growth factor	NA	NA	PF00167	Fibroblast growth factor family
cluster56317	0	0	0	1	0	0	1	cluster56317	K04266	ADORA2A; adenosine receptor A2a	NA	NA	PF00001	G protein-coupled receptor, rhodopsin-like
cluster64847	1	0	0	0	0	0	1	cluster64847	K04257	OLFR; olfactory receptor	NA	NA	NA	NA
cluster74681	1	0	0	0	0	0	1	cluster74681	K04255	OPN4; r-opsin	NA	NA	PF00001	G protein-coupled receptor, rhodopsin-like
cluster36647	0	0	0	1	0	0	1	cluster36647	K04255	OPN4; r-opsin	NA	NA	PF00001	G protein-coupled receptor, rhodopsin-like
cluster114066	1	0	0	0	0	0	1	cluster114066	K04253	RRH; visual pigment-like receptor peropsin	NA	NA	PF00001	G protein-coupled receptor, rhodopsin-like
cluster96462	0	0	0	0	1	0	1	cluster96462	K04231	GALR2; galanin receptor 2	NA	NA	PF00001	G protein-coupled receptor, rhodopsin-like
cluster208032	1	0	0	0	0	0	1	cluster208032	K04214	OPRK1; kappa-type opioid receptor	NA	NA	PF00001	G protein-coupled receptor, rhodopsin-like
cluster149498	0	0	0	1	0	0	1	cluster149498	K04205	NPY2R; neuropeptide Y receptor type 2	NA	NA	PF00001	G protein-coupled receptor, rhodopsin-like
cluster78340	1	0	0	0	0	0	1	cluster78340	K04204	NPY1R; neuropeptide Y receptor type 1	NA	NA	PF00001	G protein-coupled receptor, rhodopsin-like
cluster61057	1	0	0	0	0	0	1	cluster61057	K04200	MC2R; melanocortin 2 receptor	NA	NA	NA	NA
cluster174408	1	0	0	0	0	0	1	cluster174408	K04153	HTR1; 5-hydroxytryptamine receptor 1	NA	NA	PF00001	G protein-coupled receptor, rhodopsin-like
cluster209793	0	0	0	1	1	1	3	cluster209793	K04142	ADRB2; adrenergic receptor beta-2	NA	NA	PF00001	G protein-coupled receptor, rhodopsin-like
cluster192793	1	1	0	0	0	0	2	cluster192793	K04097	HPGDS; prostaglandin-H2 D-isomerase / glutathione transferase [EC:5.3.99.2 2.5.1.18]	NA	NA	PF02798;PF14497	Glutathione S-transferase, N-terminal;Glutathione S-transferase, C-terminal
cluster61857	0	1	0	0	0	0	1	cluster61857	K04097	HPGDS; prostaglandin-H2 D-isomerase / glutathione transferase [EC:5.3.99.2 2.5.1.18]	NA	NA	PF14497;PF02798	Glutathione S-transferase, C-terminal;Glutathione S-transferase, N-terminal
cluster97861	1	0	0	0	0	0	1	cluster97861	K04097	HPGDS; prostaglandin-H2 D-isomerase / glutathione transferase [EC:5.3.99.2 2.5.1.18]	NA	NA	PF02798;PF14497	Glutathione S-transferase, N-terminal;Glutathione S-transferase, C-terminal
cluster171899	1	0	0	0	1	0	2	cluster171899	K03935;K03936	NDUFS2; NADH dehydrogenase (ubiquinone) Fe-S protein 2 [EC:1.6.5.3 1.6.99.3];NDUFS3; NADH dehydrogenase (ubiquinone) Fe-S protein 3 [EC:1.6.5.3 1.6.99.3]	NA	NA	PF00346;PF00329	NADH-quinone oxidoreductase, subunit D;NADH:ubiquinone oxidoreductase, 30kDa subunit
cluster159416	0	0	0	0	1	0	1	cluster159416	K03883	ND5; NADH-ubiquinone oxidoreductase chain 5 [EC:1.6.5.3]	NA	NA	PF00361	NADH:quinone oxidoreductase/Mrp antiporter, membrane subunit
cluster30543	0	1	0	0	0	0	1	cluster30543	K03676	grxC; glutaredoxin 3	NA	NA	PF00462	Glutaredoxin
cluster176901	1	1	0	0	1	0	3	cluster176901	K03514	PAPD5_7; non-canonical poly(A) RNA polymerase PAPD5/7 [EC:2.7.7.19]	NA	NA	PF03828;PF01909	PAP/25A-associated;Polymerase, nucleotidyl transferase domain
cluster19374	0	0	0	0	0	1	1	cluster19374	K03392	ACMSD; aminocarboxymuconate-semialdehyde decarboxylase [EC:4.1.1.45]	NA	NA	PF04909	Amidohydrolase-related
cluster207162	1	0	0	0	0	0	1	cluster207162	K03386	PRDX2_4; peroxiredoxin (alkyl hydroperoxide reductase subunit C) [EC:1.11.1.15]	NA	NA	PF10417;PF00578	Peroxiredoxin, C-terminal;Alkyl hydroperoxide reductase subunit C/ Thiol specific antioxidant
cluster32657	1	0	0	0	0	0	1	cluster32657	K03372	ACATN; MFS transporter, PAT family, solute carrier family 33 (acetyl-CoA transportor), member 1 [EC:2.3.1.-]	NA	NA	PF13000;PF13000	Acetyl-coenzyme A transporter 1;Acetyl-coenzyme A transporter 1
cluster65020	0	0	0	1	1	0	2	cluster65020	K03283	HSPA1_8; heat shock 70kDa protein 1/8	NA	NA	PF00012	Heat shock protein 70 family
cluster62764	0	0	0	1	0	0	1	cluster62764	K03283	HSPA1_8; heat shock 70kDa protein 1/8	NA	NA	PF10712;PF00012	Glutamate dehydrogenase, NAD-specific;Heat shock protein 70 family
cluster29852	0	1	0	0	0	0	1	cluster29852	K03259	EIF4E; translation initiation factor 4E	NA	NA	PF01501;PF12237;PF01652;PF03747	Glycosyl transferase, family 8;Phosphorylated CTD interacting factor 1, WW domain;Translation Initiation factor eIF- 4e;ADP-ribosylation/Crystallin J1
cluster34730	1	0	0	0	0	0	1	cluster34730	K03259	EIF4E; translation initiation factor 4E	NA	NA	PF01652	Translation Initiation factor eIF- 4e
cluster125032	1	0	0	0	0	0	1	cluster125032	K03256	TRM6; tRNA (adenine-N(1)-)-methyltransferase non-catalytic subunit	NA	NA	PF04189	tRNA (adenine(58)-N(1))-methyltransferase non-catalytic subunit TRM6
cluster80590	1	1	0	0	0	0	2	cluster80590	K03252	EIF3C; translation initiation factor 3 subunit C	SM00088;SM00753	Proteasome component (PCI) domain;	PF01399;PF05470	Proteasome component (PCI) domain;Eukaryotic translation initiation factor 3 subunit C, N-terminal domain
cluster89114	0	1	0	0	0	0	1	cluster89114	K03252	EIF3C; translation initiation factor 3 subunit C	SM00088;SM00753	Proteasome component (PCI) domain;	PF01399;PF05470	Proteasome component (PCI) domain;Eukaryotic translation initiation factor 3 subunit C, N-terminal domain
cluster56410	1	0	0	0	0	0	1	cluster56410	K03231	EEF1A; elongation factor 1-alpha	NA	NA	PF00009;PF03143;PF03144	;Translation elongation factor EFTu/EF1A, C-terminal;Translation elongation factor EFTu-like, domain 2
cluster149079	1	0	0	0	0	0	1	cluster149079	K03175	TRAF6; TNF receptor-associated factor 6 [EC:2.3.2.27]	SM00184	Zinc finger, RING-type	PF15227
cluster120157	1	0	0	0	0	0	1	cluster120157	K03132	TAF7; transcription initiation factor TFIID subunit 7	SM01370	TAFII55 protein, conserved region	PF04658	TAFII55 protein, conserved region
cluster10365	1	0	0	0	0	0	1	cluster10365	K03124	TFIIB; transcription initiation factor TFIIB	SM00385;SM00385	Cyclin-like;Cyclin-like	PF00382;PF00382	Transcription factor TFIIB, cyclin-like domain;Transcription factor TFIIB, cyclin-like domain
cluster54482	0	1	0	0	0	0	1	cluster54482	K03123	TFIIA2; transcription initiation factor TFIIA small subunit	NA	NA	PF02751;PF02268	Transcription initiation factor IIA, gamma subunit, C-terminal;Transcription initiation factor IIA, gamma subunit, N-terminal
cluster92967	1	0	0	0	0	0	1	cluster92967	K03104	SRP14; signal recognition particle subunit SRP14	NA	NA	PF02290	Signal recognition particle, SRP14 subunit
cluster64691	0	1	0	1	0	0	2	cluster64691	K03018	RPC1; DNA-directed RNA polymerase III subunit RPC1 [EC:2.7.7.6]	SM00663	RNA polymerase, N-terminal	PF00623;PF04997	RNA polymerase, alpha subunit;RNA polymerase Rpb1, domain 1
cluster71017	1	0	0	0	0	0	1	cluster71017	K02996;K02871	RP-S9; small subunit ribosomal protein S9;RP-L13; large subunit ribosomal protein L13	NA	NA	PF00380;PF00572	Ribosomal protein S9;Ribosomal protein L13
cluster171956	1	0	0	0	0	0	1	cluster171956	K02992;K02950	RP-S7; small subunit ribosomal protein S7;RP-S12; small subunit ribosomal protein S12	NA	NA	PF00177;PF00164	Ribosomal protein S7 domain;Ribosomal protein S12/S23
cluster56986	1	1	0	0	0	0	2	cluster56986	K02974	RP-S24e; small subunit ribosomal protein S24e	NA	NA	PF01282	Ribosomal protein S24e
cluster62794	1	1	0	0	0	0	2	cluster62794	K02911	RP-L32; large subunit ribosomal protein L32	NA	NA	PF01783	Ribosomal protein L32p
cluster32724	1	1	0	0	0	0	2	cluster32724	K02898	RP-L26e; large subunit ribosomal protein L26e	NA	NA	PF16906	Ribosomal protein L26/L24, eukaryotic/archaeal
cluster188703	1	0	0	0	0	0	1	cluster188703	K02896	RP-L24e; large subunit ribosomal protein L24e	SM00746	TRASH domain	PF01246	Ribosomal protein L24e-related
cluster148150	0	1	0	0	0	0	1	cluster148150	K02895	RP-L24; large subunit ribosomal protein L24	SM01374;SM00739	Ribosomal protein L14P;KOW	PF00281;PF00673;PF00238;PF00410;PF17136	Ribosomal protein L5, N-terminal;Ribosomal protein L5, C-terminal;Ribosomal protein L14P;Ribosomal protein S8;Ribosomal protein L24
cluster200186	0	1	0	0	0	0	1	cluster200186	K02888	RP-L21; large subunit ribosomal protein L21	NA	NA	PF00829	Ribosomal protein L21-like
cluster81857	1	0	0	0	0	0	1	cluster81857	K02887	RP-L20; large subunit ribosomal protein L20	NA	NA	PF00453	Ribosomal protein L20
cluster106888	0	1	0	0	0	0	1	cluster106888	K02881	RP-L18; large subunit ribosomal protein L18	NA	NA	NA	NA
cluster91886	0	1	0	0	0	0	1	cluster91886	K02863;K02867;K02935;K02864	RP-L1; large subunit ribosomal protein L1;RP-L11; large subunit ribosomal protein L11;RP-L7; large subunit ribosomal protein L7/L12;RP-L10; large subunit ribosomal protein L10	SM00649	Ribosomal protein L11/L12	PF00466;PF00542;PF16320;PF03946;PF00298;PF00687	Ribosomal protein L10P;Ribosomal protein L7/L12, C-terminal;Ribosomal protein L7/L12, oligomerisation;Ribosomal protein L11, N-terminal;Ribosomal protein L11, C-terminal;Ribosomal protein L1/ribosomal biogenesis protein
cluster76063	1	0	0	0	0	0	1	cluster76063	K02863	RP-L1; large subunit ribosomal protein L1	NA	NA	PF00687	Ribosomal protein L1/ribosomal biogenesis protein
cluster44234	0	1	0	0	0	0	1	cluster44234	K02605	ORC3; origin recognition complex subunit 3	NA	NA	PF07034	Origin recognition complex, subunit 3
cluster172142	1	0	0	0	0	0	1	cluster172142	K02602	CPEB; cytoplasmic polyadenylation element-binding protein	SM00360;SM00360	RNA recognition motif domain;RNA recognition motif domain	PF16367;PF16366	RNA recognition motif domain;Cytoplasmic polyadenylation element-binding protein, ZZ domain
cluster33833	0	1	0	0	0	0	1	cluster33833	K02599	NOTCH1; Notch 1	SM00181;SM00181;SM00181;SM00181;SM00181;SM00181;SM00181;SM00181;SM00181;SM00181;SM00181;SM00181;SM00181;SM00181;SM00181;SM00179;SM00179;SM00179;SM00179;SM00179;SM00179;SM00179;SM00179;SM00179;SM00179	EGF-like domain;EGF-like domain;EGF-like domain;EGF-like domain;EGF-like domain;EGF-like domain;EGF-like domain;EGF-like domain;EGF-like domain;EGF-like domain;EGF-like domain;EGF-like domain;EGF-like domain;EGF-like domain;EGF-like domain;EGF-like calcium-binding domain;EGF-like calcium-binding domain;EGF-like calcium-binding domain;EGF-like calcium-binding domain;EGF-like calcium-binding domain…	PF00008;PF00008;PF00008;PF00008;PF00008;PF12661	EGF-like domain;EGF-like domain;EGF-like domain;EGF-like domain;EGF-like domain;EGF-like, conserved site
cluster2180	1	0	0	0	0	0	1	cluster2180	K02599	NOTCH1; Notch 1	SM00181;SM00181;SM00181;SM00181;SM00179;SM00179;SM00179;SM00179;SM00181;SM00181;SM00181;SM00181;SM00181;SM00181;SM00181;SM00181;SM00181;SM00181;SM00181;SM00181;SM00181;SM00181;SM00181;SM00179;SM00179;SM00179;SM00179;SM00179;SM00179;SM00179;SM00179;SM00179;SM00179;SM00179;SM00179	EGF-like domain;EGF-like domain;EGF-like domain;EGF-like domain;EGF-like calcium-binding domain;EGF-like calcium-binding domain;EGF-like calcium-binding domain;EGF-like calcium-binding domain;EGF-like domain;EGF-like domain;EGF-like domain;EGF-like domain;EGF-like domain;EGF-like domain;EGF-like domain;EGF-like domain;EGF-like domain;EGF-like domain;EGF-like domain;EGF-like domain;EGF-like domain…	PF00008;PF00008;PF13385;PF00008;PF00008;PF00008;PF00008;PF00008;PF00008	EGF-like domain;EGF-like domain;;EGF-like domain;EGF-like domain;EGF-like domain;EGF-like domain;EGF-like domain;EGF-like domain
cluster71467	1	0	0	0	0	0	1	cluster71467	K02599	NOTCH1; Notch 1	SM01339;SM00179;SM00179;SM00179;SM00004;SM00004;SM00004;SM00248;SM00248;SM00248;SM00248;SM00248;SM00248;SM00181;SM00181;SM00181;SM00181;SM00181	Notch, NODP domain;EGF-like calcium-binding domain;EGF-like calcium-binding domain;EGF-like calcium-binding domain;Notch domain;Notch domain;Notch domain;Ankyrin repeat;Ankyrin repeat;Ankyrin repeat;Ankyrin repeat;Ankyrin repeat;Ankyrin repeat;EGF-like domain;EGF-like domain;EGF-like domain;EGF-like domain;EGF-like domain	PF07684;PF12796;PF12796;PF06816;PF00066;PF00066;PF00066;PF00008	Notch, NODP domain;Ankyrin repeat-containing domain;Ankyrin repeat-containing domain;Notch, NOD domain;Notch domain;Notch domain;Notch domain;EGF-like domain
cluster62365	0	0	0	0	1	0	1	cluster62365	K02599	NOTCH1; Notch 1	SM00181;SM00181;SM00181;SM00181;SM00181;SM00181;SM00181;SM00181;SM00181;SM00181;SM00181;SM00181;SM00181;SM00181;SM00181;SM00181;SM00181;SM00181;SM00181;SM00181;SM00181;SM00051;SM00179;SM00179;SM00179;SM00179;SM00179;SM00179;SM00179;SM00179;SM00179;SM00179;SM00179;SM00179;SM00179;SM00179;SM00179;SM00179;SM00179;SM00179;SM00179	EGF-like domain;EGF-like domain;EGF-like domain;EGF-like domain;EGF-like domain;EGF-like domain;EGF-like domain;EGF-like domain;EGF-like domain;EGF-like domain;EGF-like domain;EGF-like domain;EGF-like domain;EGF-like domain;EGF-like domain;EGF-like domain;EGF-like domain;EGF-like domain;EGF-like domain;EGF-like domain;EGF-like domain;Delta/Serrate/lag-2 (DSL) protein;EGF-like calcium-binding doma…	PF01414;PF00008;PF00008;PF00008;PF00008;PF00008;PF00008;PF07645;PF07645;PF12661;PF12661;PF12661	Delta/Serrate/lag-2 (DSL) protein;EGF-like domain;EGF-like domain;EGF-like domain;EGF-like domain;EGF-like domain;EGF-like domain;EGF-like calcium-binding domain;EGF-like calcium-binding domain;EGF-like, conserved site;EGF-like, conserved site;EGF-like, conserved site
cluster1052	0	0	0	1	0	0	1	cluster1052	K02599	NOTCH1; Notch 1	SM00179;SM00179;SM00179;SM00179;SM00179;SM00179;SM00179;SM00179;SM00179;SM00179;SM00179;SM00179;SM00179;SM00179;SM00179;SM00179;SM00179;SM00179;SM00179;SM00181;SM00181;SM00181;SM00181;SM00181;SM00181;SM00181;SM00181;SM00181;SM00181;SM00181;SM00181;SM00181;SM00181;SM00181;SM00181;SM00181;SM00181;SM00181;SM00181;SM00181;SM00181;SM00181;SM00181	EGF-like calcium-binding domain;EGF-like calcium-binding domain;EGF-like calcium-binding domain;EGF-like calcium-binding domain;EGF-like calcium-binding domain;EGF-like calcium-binding domain;EGF-like calcium-binding domain;EGF-like calcium-binding domain;EGF-like calcium-binding domain;EGF-like calcium-binding domain;EGF-like calcium-binding domain;EGF-like calcium-binding domain;EGF-like calciu…	PF00008;PF00008;PF00008;PF00008;PF00008;PF00008;PF00008;PF00008;PF00008;PF00008;PF00008;PF00008;PF00008;PF00008;PF00008;PF00008;PF00008;PF00008	EGF-like domain;EGF-like domain;EGF-like domain;EGF-like domain;EGF-like domain;EGF-like domain;EGF-like domain;EGF-like domain;EGF-like domain;EGF-like domain;EGF-like domain;EGF-like domain;EGF-like domain;EGF-like domain;EGF-like domain;EGF-like domain;EGF-like domain;EGF-like domain
cluster64755	0	0	0	0	0	1	1	cluster64755	K02561	BOK; Bcl-2-related ovarian killer protein	SM00337		PF00452	Blc2 family
cluster44789	0	0	0	1	1	1	3	cluster44789	K02432	FZD1_7; frizzled 1/7	SM00063	Frizzled domain	PF01392	Frizzled domain
cluster128224	0	0	0	0	1	0	1	cluster128224	K02355	fusA; elongation factor G	SM00889	Translation elongation factor EFG/EF2, domain IV	PF03764;PF03144;PF14492	Translation elongation factor EFG/EF2, domain IV;Translation elongation factor EFTu-like, domain 2;Elongation factor G, III-V domain
cluster162063	0	1	0	0	0	0	1	cluster162063	K02187	CASP3; caspase 3 [EC:3.4.22.56]	SM00115	Peptidase C14A, caspase catalytic domain	PF00656
cluster128189	1	0	0	0	0	0	1	cluster128189	K02187	CASP3; caspase 3 [EC:3.4.22.56]	SM00115	Peptidase C14A, caspase catalytic domain	PF00656
cluster119842	0	1	0	0	0	0	1	cluster119842	K02183	CALM; calmodulin	SM00054;SM00054;SM00054;SM00054	EF-hand domain;EF-hand domain;EF-hand domain;EF-hand domain	PF13499;PF13499	EF-hand domain;EF-hand domain
cluster17829	1	0	0	0	0	0	1	cluster17829	K02183	CALM; calmodulin	SM00054;SM00054;SM00054	EF-hand domain;EF-hand domain;EF-hand domain	PF13499;PF13202	EF-hand domain;EF-hand domain
cluster30750	0	1	0	0	0	0	1	cluster30750	K02149	ATPeV1D; V-type H+-transporting ATPase subunit D	NA	NA	PF01813	ATPase, V1 complex, subunit D
cluster124221	0	0	0	0	1	1	2	cluster124221	K02134	ATPeF1D; F-type H+-transporting ATPase subunit delta	NA	NA	PF02823	ATP synthase, F1 complex, delta/epsilon subunit, N-terminal
cluster207620	1	0	0	0	0	0	1	cluster207620	K01969	E6.4.1.4B; 3-methylcrotonyl-CoA carboxylase beta subunit [EC:6.4.1.4]	NA	NA	PF01039	Acetyl-CoA carboxylase
cluster48757	1	0	0	0	0	0	1	cluster48757	K01915;K01915	glnA; glutamine synthetase [EC:6.3.1.2];glnA; glutamine synthetase [EC:6.3.1.2]	SM01230	Glutamine synthetase, catalytic domain	PF00120;PF03951	Glutamine synthetase, catalytic domain;Glutamine synthetase, beta-Grasp domain
cluster29386	1	0	0	0	0	0	1	cluster29386	K01896	ACSM; medium-chain acyl-CoA synthetase [EC:6.2.1.2]	NA	NA	PF00501	AMP-dependent synthetase/ligase
cluster1271	1	0	0	0	0	0	1	cluster1271	K01872	AARS; alanyl-tRNA synthetase [EC:6.1.1.7]	SM00863	Threonyl/alanyl tRNA synthetase, SAD	PF02272;PF01411;PF07973	DHHA1 domain;Alanyl-tRNA synthetase, class IIc, N-terminal;Threonyl/alanyl tRNA synthetase, SAD
cluster96179	1	0	0	0	0	0	1	cluster96179	K01841	pepM; phosphoenolpyruvate phosphomutase [EC:5.4.2.9]	NA	NA	PF13714
cluster150621	0	0	0	1	1	0	2	cluster150621	K01754	E4.3.1.19; threonine dehydratase [EC:4.3.1.19]	NA	NA	PF00291	Tryptophan synthase beta subunit-like PLP-dependent enzyme
cluster107478	0	0	0	1	0	0	1	cluster107478	K01754	E4.3.1.19; threonine dehydratase [EC:4.3.1.19]	NA	NA	PF00291	Tryptophan synthase beta subunit-like PLP-dependent enzyme
cluster13733	0	0	0	1	0	0	1	cluster13733	K01745	hutH; histidine ammonia-lyase [EC:4.3.1.3]	NA	NA	PF00221;PF12053	Aromatic amino acid lyase;Domain of unknown function DUF3534
cluster33642	0	0	0	1	1	1	3	cluster33642	K01681	ACO; aconitate hydratase [EC:4.2.1.3]	NA	NA	PF00694;PF00330	Aconitase A/isopropylmalate dehydratase small subunit, swivel domain;Aconitase/3-isopropylmalate dehydratase large subunit, alpha/beta/alpha domain
cluster100637	1	1	0	0	0	0	2	cluster100637	K01672	CA; carbonic anhydrase [EC:4.2.1.1]	SM01057	Alpha carbonic anhydrase	PF00194	Alpha carbonic anhydrase
cluster42425	1	1	0	0	0	0	2	cluster42425	K01672	CA; carbonic anhydrase [EC:4.2.1.1]	SM01057	Alpha carbonic anhydrase	PF00194	Alpha carbonic anhydrase
cluster138499	0	1	0	0	0	0	1	cluster138499	K01672	CA; carbonic anhydrase [EC:4.2.1.1]	SM01057	Alpha carbonic anhydrase	PF00194	Alpha carbonic anhydrase
cluster152749	0	1	0	0	0	0	1	cluster152749	K01672	CA; carbonic anhydrase [EC:4.2.1.1]	SM01057	Alpha carbonic anhydrase	PF00194	Alpha carbonic anhydrase
cluster56504	0	1	0	0	0	0	1	cluster56504	K01672	CA; carbonic anhydrase [EC:4.2.1.1]	SM01057	Alpha carbonic anhydrase	PF00194	Alpha carbonic anhydrase
cluster96773	0	0	0	1	1	1	3	cluster96773	K01672	CA; carbonic anhydrase [EC:4.2.1.1]	SM01057	Alpha carbonic anhydrase	PF00194	Alpha carbonic anhydrase
cluster44629	0	1	0	0	0	0	1	cluster44629	K01645	CER1; cerberus 1 (Nature 2015)	SM00041	Cystine knot, C-terminal	PF03045	DAN
cluster195230	0	0	0	0	1	1	2	cluster195230	K01645	CER1; cerberus 1 (Nature 2015)	NA	NA	PF03045	DAN
cluster75339	1	0	0	0	0	0	1	cluster75339	K01611;K01611	speD; S-adenosylmethionine decarboxylase [EC:4.1.1.50];speD; S-adenosylmethionine decarboxylase [EC:4.1.1.50]	NA	NA	PF01536;PF01536	S-adenosylmethionine decarboxylase;S-adenosylmethionine decarboxylase
cluster130945	0	0	0	1	0	0	1	cluster130945	K01611	speD; S-adenosylmethionine decarboxylase [EC:4.1.1.50]	NA	NA	PF01536	S-adenosylmethionine decarboxylase
cluster118781	0	0	0	1	0	0	1	cluster118781	K01599	hemE; uroporphyrinogen decarboxylase [EC:4.1.1.37]	NA	NA	PF01208	Uroporphyrinogen decarboxylase (URO-D)
cluster140635	0	1	0	0	0	0	1	cluster140635	K01596	E4.1.1.32; phosphoenolpyruvate carboxykinase (GTP) [EC:4.1.1.32]	NA	NA	PF00821	Phosphoenolpyruvate carboxykinase, GTP-utilising
cluster37889	0	1	0	0	0	0	1	cluster37889	K01596	E4.1.1.32; phosphoenolpyruvate carboxykinase (GTP) [EC:4.1.1.32]	NA	NA	PF00821	Phosphoenolpyruvate carboxykinase, GTP-utilising
cluster21479	0	0	0	1	1	1	3	cluster21479	K01593	DDC; aromatic-L-amino-acid decarboxylase [EC:4.1.1.28]	NA	NA	PF00282	Pyridoxal phosphate-dependent decarboxylase
cluster119010	0	0	0	0	1	1	2	cluster119010	K01593	DDC; aromatic-L-amino-acid decarboxylase [EC:4.1.1.28]	NA	NA	PF00282	Pyridoxal phosphate-dependent decarboxylase
cluster211012	1	0	0	0	0	0	1	cluster211012	K01587	PAICS; phosphoribosylaminoimidazole carboxylase / phosphoribosylaminoimidazole-succinocarboxamide synthase [EC:4.1.1.21 6.3.2.6]	SM01001	PurE domain	PF00731;PF01259	PurE domain;SAICAR synthetase/ADE2, N-terminal
cluster107512	0	1	0	0	0	0	1	cluster107512	K01581	E4.1.1.17; ornithine decarboxylase [EC:4.1.1.17]	NA	NA	PF00278	Orn/DAP/Arg decarboxylase 2, C-terminal
cluster62605	1	0	0	1	0	0	2	cluster62605	K01581	E4.1.1.17; ornithine decarboxylase [EC:4.1.1.17]	NA	NA	PF02784;PF00278	Orn/DAP/Arg decarboxylase 2, N-terminal;Orn/DAP/Arg decarboxylase 2, C-terminal
cluster116235	1	0	0	0	0	0	1	cluster116235	K01581	E4.1.1.17; ornithine decarboxylase [EC:4.1.1.17]	NA	NA	PF02784	Orn/DAP/Arg decarboxylase 2, N-terminal
cluster177688	1	0	0	0	0	0	1	cluster177688	K01581	E4.1.1.17; ornithine decarboxylase [EC:4.1.1.17]	NA	NA	PF02784;PF00278	Orn/DAP/Arg decarboxylase 2, N-terminal;Orn/DAP/Arg decarboxylase 2, C-terminal
cluster198798	1	0	0	0	0	0	1	cluster198798	K01581	E4.1.1.17; ornithine decarboxylase [EC:4.1.1.17]	NA	NA	PF00278;PF02784	Orn/DAP/Arg decarboxylase 2, C-terminal;Orn/DAP/Arg decarboxylase 2, N-terminal
cluster68439	0	0	0	0	1	1	2	cluster68439	K01580	E4.1.1.15; glutamate decarboxylase [EC:4.1.1.15]	NA	NA	PF00282	Pyridoxal phosphate-dependent decarboxylase
cluster45135	1	0	0	0	0	0	1	cluster45135	K01557	FAHD1; acylpyruvate hydrolase [EC:3.7.1.5]	NA	NA	PF01557	Fumarylacetoacetase, C-terminal-related
cluster62929	1	0	0	0	0	0	1	cluster62929	K01555	FAH; fumarylacetoacetase [EC:3.7.1.2]	NA	NA	PF01557	Fumarylacetoacetase, C-terminal-related
cluster107130	0	0	0	1	0	0	1	cluster107130	K01539	ATP1A; sodium/potassium-transporting ATPase subunit alpha [EC:3.6.3.9]	NA	NA	PF13246;PF00702	;
cluster19527	0	1	0	0	0	0	1	cluster19527	K01520	dut; dUTP pyrophosphatase [EC:3.6.1.23]	NA	NA	PF00692;PF02442	dUTPase-like;Virion membrane protein, poxvirus L1-related
cluster106653	1	0	0	0	1	0	2	cluster106653	K01431	UPB1; beta-ureidopropionase [EC:3.5.1.6]	NA	NA	PF00795	Carbon-nitrogen hydrolase
cluster45926	1	0	0	0	0	0	1	cluster45926	K01426	E3.5.1.4; amidase [EC:3.5.1.4]	NA	NA	PF01425	Amidase signature domain
cluster28100	1	1	0	0	0	0	2	cluster28100	K01415;K01415	ECE; endothelin-converting enzyme [EC:3.4.24.71];ECE; endothelin-converting enzyme [EC:3.4.24.71]	NA	NA	PF05649;PF01431	Peptidase M13, N-terminal domain;Peptidase M13, C-terminal domain
cluster59423	0	0	0	0	0	1	1	cluster59423	K01415	ECE; endothelin-converting enzyme [EC:3.4.24.71]	NA	NA	PF05649;PF01431	Peptidase M13, N-terminal domain;Peptidase M13, C-terminal domain
cluster172825	0	0	0	1	1	1	3	cluster172825	K01384	WNT11; wingless-type MMTV integration site family, member 11	SM00097	Wnt	PF00110	Wnt
cluster98254	0	0	0	1	1	0	2	cluster98254	K01365	CTSL; cathepsin L [EC:3.4.22.15]	SM00645;SM00848	Peptidase C1A, papain C-terminal;Cathepsin propeptide inhibitor domain (I29)	PF00112;PF08246	Peptidase C1A, papain C-terminal;Cathepsin propeptide inhibitor domain (I29)
cluster207785	0	0	0	0	1	0	1	cluster207785	K01365	CTSL; cathepsin L [EC:3.4.22.15]	SM00645;SM00848	Peptidase C1A, papain C-terminal;Cathepsin propeptide inhibitor domain (I29)	PF00112;PF08246	Peptidase C1A, papain C-terminal;Cathepsin propeptide inhibitor domain (I29)
cluster58688	0	0	0	0	1	0	1	cluster58688	K01365	CTSL; cathepsin L [EC:3.4.22.15]	SM00848;SM00645	Cathepsin propeptide inhibitor domain (I29);Peptidase C1A, papain C-terminal	PF00112;PF08246	Peptidase C1A, papain C-terminal;Cathepsin propeptide inhibitor domain (I29)
cluster32914	0	1	0	0	0	0	1	cluster32914	K01359	PCSK1; proprotein convertase subtilisin/kexin type 1 [EC:3.4.21.93]	NA	NA	PF16470;PF00082;PF01483	Peptidase S8, pro-domain;Peptidase S8/S53 domain;Proprotein convertase, P
cluster2699	1	0	0	0	0	0	1	cluster2699	K01348	PLAU; urokinase plasminogen activator [EC:3.4.21.73]	SM00020	Serine proteases, trypsin domain	PF00629;PF00089	MAM domain;Serine proteases, trypsin domain
cluster68185	1	0	0	0	0	0	1	cluster68185	K01348	PLAU; urokinase plasminogen activator [EC:3.4.21.73]	SM00254;SM00254;SM00020	ShKT domain;ShKT domain;Serine proteases, trypsin domain	PF01549;PF01549;PF00089	ShKT domain;ShKT domain;Serine proteases, trypsin domain
cluster43667	0	0	0	1	1	0	2	cluster43667	K01322	PREP; prolyl oligopeptidase [EC:3.4.21.26]	NA	NA	PF02897;PF00326	Peptidase S9A, N-terminal domain;Peptidase S9, prolyl oligopeptidase, catalytic domain
cluster150545	0	0	0	0	1	0	1	cluster150545	K01320	F7; coagulation factor VII	SM00254	ShKT domain	PF00089;PF01549	Serine proteases, trypsin domain;ShKT domain
cluster110659	0	0	0	0	1	0	1	cluster110659	K01312	PRSS1_2_3; trypsin [EC:3.4.21.4]	SM00020	Serine proteases, trypsin domain	PF00089	Serine proteases, trypsin domain
cluster207718	0	0	0	0	1	0	1	cluster207718	K01312	PRSS1_2_3; trypsin [EC:3.4.21.4]	SM00020	Serine proteases, trypsin domain	PF00089	Serine proteases, trypsin domain
cluster33229	0	1	0	0	0	0	1	cluster33229	K01307	GGH; gamma-glutamyl hydrolase [EC:3.4.19.9]	NA	NA	PF07722	Peptidase C26
cluster26133	1	0	0	0	0	0	1	cluster26133	K01307	GGH; gamma-glutamyl hydrolase [EC:3.4.19.9]	NA	NA	PF07722	Peptidase C26
cluster49300	1	1	0	0	0	0	2	cluster49300	K01301	NAALAD; N-acetylated-alpha-linked acidic dipeptidase [EC:3.4.17.21]	NA	NA	PF02225;PF04389;PF04253	PA domain;Peptidase M28;Transferrin receptor-like, dimerisation domain
cluster164406	0	0	0	0	1	0	1	cluster164406	K01298	CPA2; carboxypeptidase A2 [EC:3.4.17.15]	SM00631	Peptidase M14, carboxypeptidase A	PF02244;PF00246	Carboxypeptidase, activation peptide;Peptidase M14, carboxypeptidase A
cluster74127	0	0	0	0	1	0	1	cluster74127	K01291	CPB1; carboxypeptidase B [EC:3.4.17.2]	SM00631	Peptidase M14, carboxypeptidase A	PF02244;PF00246	Carboxypeptidase, activation peptide;Peptidase M14, carboxypeptidase A
cluster41705	1	1	0	0	0	0	2	cluster41705	K01283	ACE; peptidyl-dipeptidase A [EC:3.4.15.1]	NA	NA	PF01401	Peptidase M2, peptidyl-dipeptidase A
cluster8359	1	0	0	0	0	0	1	cluster8359	K01265	map; methionyl aminopeptidase [EC:3.4.11.18]	NA	NA	PF00557	Peptidase M24
cluster11006	1	0	0	0	0	0	1	cluster11006	K01254	LTA4H; leukotriene-A4 hydrolase [EC:3.3.2.6]	SM01263	Peptidase M1, leukotriene A4 hydrolase/aminopeptidase C-terminal	PF01433;PF09127	Peptidase M1, membrane alanine aminopeptidase, N-terminal;Peptidase M1, leukotriene A4 hydrolase/aminopeptidase C-terminal
cluster28893	0	1	0	0	0	0	1	cluster28893	K01242	CD38; ADP-ribosyl cyclase 1 [EC:3.2.2.6 2.4.99.20]	NA	NA	PF02267	ADP-ribosyl cyclase (CD38/157)
cluster37679	1	0	0	0	0	0	1	cluster37679	K01242	CD38; ADP-ribosyl cyclase 1 [EC:3.2.2.6 2.4.99.20]	NA	NA	PF02267	ADP-ribosyl cyclase (CD38/157)
cluster51191	0	0	0	0	1	1	2	cluster51191	K01242	CD38; ADP-ribosyl cyclase 1 [EC:3.2.2.6 2.4.99.20]	NA	NA	PF02267	ADP-ribosyl cyclase (CD38/157)
cluster68887	0	0	0	1	0	0	1	cluster68887	K01242	CD38; ADP-ribosyl cyclase 1 [EC:3.2.2.6 2.4.99.20]	NA	NA	PF02267	ADP-ribosyl cyclase (CD38/157)
cluster131027	1	0	0	0	0	0	1	cluster131027	K01231	MAN2; alpha-mannosidase II [EC:3.2.1.114]	SM00872	Glycoside hydrolase family 38, central domain	PF07748;PF09261;PF01074	Glycosyl hydrolase family 38, C-terminal;Glycoside hydrolase family 38, central domain;Glycoside hydrolase family 38, N-terminal domain
cluster204	0	0	0	1	1	1	3	cluster204	K01231	MAN2; alpha-mannosidase II [EC:3.2.1.114]	SM00872	Glycoside hydrolase family 38, central domain	PF07748;PF09261;PF01074	Glycosyl hydrolase family 38, C-terminal;Glycoside hydrolase family 38, central domain;Glycoside hydrolase family 38, N-terminal domain
cluster30588	1	0	0	0	0	0	1	cluster30588	K01230;K01230	MAN1; mannosyl-oligosaccharide alpha-1,2-mannosidase [EC:3.2.1.113];MAN1; mannosyl-oligosaccharide alpha-1,2-mannosidase [EC:3.2.1.113]	NA	NA	PF01532;PF01532	Glycoside hydrolase family 47;Glycoside hydrolase family 47
cluster44792	0	1	0	0	0	0	1	cluster44792	K01206	FUCA; alpha-L-fucosidase [EC:3.2.1.51]	SM00812	Glycoside hydrolase, family 29	PF16757;PF01120	Alpha-L-fucosidase, C-terminal;Glycoside hydrolase, family 29
cluster75547	0	0	0	0	1	0	1	cluster75547	K01183;K01183	E3.2.1.14; chitinase [EC:3.2.1.14];E3.2.1.14; chitinase [EC:3.2.1.14]	SM00636	Chitinase II	PF00704;PF00704	Glycoside hydrolase family 18, catalytic domain;Glycoside hydrolase family 18, catalytic domain
cluster212681	0	0	0	0	1	0	1	cluster212681	K01183	E3.2.1.14; chitinase [EC:3.2.1.14]	SM00494	Chitin binding domain	PF00704;PF01607	Glycoside hydrolase family 18, catalytic domain;Chitin binding domain
cluster80842	0	0	0	0	1	0	1	cluster80842	K01183	E3.2.1.14; chitinase [EC:3.2.1.14]	SM00636	Chitinase II	PF00704	Glycoside hydrolase family 18, catalytic domain
cluster124818	0	1	0	0	0	0	1	cluster124818	K01166	E3.1.27.1; ribonuclease T2 [EC:3.1.27.1]	NA	NA	PF00445	Ribonuclease T2-like
cluster191196	0	1	0	0	0	0	1	cluster191196	K01131	STS; steryl-sulfatase [EC:3.1.6.2]	NA	NA	PF00884	Sulfatase, N-terminal
cluster62522	1	0	0	0	0	0	1	cluster62522	K01110	PTEN; phosphatidylinositol-3,4,5-trisphosphate 3-phosphatase and dual-specificity protein phosphatase PTEN [EC:3.1.3.16 3.1.3.48 3.1.3.67]	SM01326	Tensin phosphatase, C2 domain	PF10409	Tensin phosphatase, C2 domain
cluster160253	1	0	0	0	0	0	1	cluster160253	K01074	PPT; palmitoyl-protein thioesterase [EC:3.1.2.22]	NA	NA	PF02089	Palmitoyl protein thioesterase
cluster20722	1	0	0	0	0	0	1	cluster20722	K01062	PLA2G7; platelet-activating factor acetylhydrolase [EC:3.1.1.47]	NA	NA	PF03403	Platelet-activating factor acetylhydrolase-like
cluster159470	1	0	0	0	0	0	1	cluster159470	K01057	PGLS; 6-phosphogluconolactonase [EC:3.1.1.31]	NA	NA	PF01182	Glucosamine/galactosamine-6-phosphate isomerase
cluster197302	1	1	0	0	0	0	2	cluster197302	K01052	LIPA; lysosomal acid lipase/cholesteryl ester hydrolase [EC:3.1.1.13]	NA	NA	PF04083	Partial AB-hydrolase lipase domain
cluster213907	1	1	0	0	0	0	2	cluster213907	K01047	PLA2G; secretory phospholipase A2 [EC:3.1.1.4]	NA	NA	PF06951	Group XII secretory phospholipase A2 precursor
cluster69079	0	1	0	0	0	0	1	cluster69079	K01047	PLA2G; secretory phospholipase A2 [EC:3.1.1.4]	NA	NA	PF05826	Phospholipase A2 domain
cluster5598	0	1	0	0	0	0	1	cluster5598	K01027	OXCT; 3-oxoacid CoA-transferase [EC:2.8.3.5]	SM00882	Coenzyme A transferase family I	PF01144;PF01144	Coenzyme A transferase family I;Coenzyme A transferase family I
cluster29979	1	0	0	0	0	0	1	cluster29979	K01027	OXCT; 3-oxoacid CoA-transferase [EC:2.8.3.5]	SM00882;SM00882	Coenzyme A transferase family I;Coenzyme A transferase family I	PF01144;PF01144	Coenzyme A transferase family I;Coenzyme A transferase family I
cluster216650	1	1	0	0	0	0	2	cluster216650	K01022	CHST1; keratan sulfate 6-sulfotransferase 1 [EC:2.8.2.21]	NA	NA	PF00685	Sulfotransferase domain
cluster151416	1	0	0	0	0	0	1	cluster151416	K01019	GAL3ST1; galactosylceramide sulfotransferase [EC:2.8.2.11]	NA	NA	PF06990	Galactose-3-O-sulfotransferase
cluster46245	1	0	0	0	0	0	1	cluster46245	K01019	GAL3ST1; galactosylceramide sulfotransferase [EC:2.8.2.11]	NA	NA	PF06990	Galactose-3-O-sulfotransferase
cluster71202	1	0	0	0	0	0	1	cluster71202	K01019	GAL3ST1; galactosylceramide sulfotransferase [EC:2.8.2.11]	NA	NA	PF06990	Galactose-3-O-sulfotransferase
cluster147683	0	0	0	1	0	0	1	cluster147683	K01017	CHST11; chondroitin 4-sulfotransferase 11 [EC:2.8.2.5]	NA	NA	PF03567	Sulfotransferase
cluster59761	0	0	0	0	1	1	2	cluster59761	K00939	adk; adenylate kinase [EC:2.7.4.3]	NA	NA	PF00406
cluster72051	1	0	0	0	0	0	1	cluster72051	K00922	PIK3CA_B_D; phosphatidylinositol-4,5-bisphosphate 3-kinase catalytic subunit alpha/beta/delta [EC:2.7.1.153]	SM00239;SM00145;SM00146;SM00142;SM00144;SM00143	C2 domain;Phosphoinositide 3-kinase, accessory (PIK) domain;Phosphatidylinositol 3-/4-kinase, catalytic domain;Phosphatidylinositol 3-kinase, C2 domain;Phosphatidylinositol 3-kinase Ras-binding (PI3K RBD) domain;Phosphatidylinositol 3-kinase adaptor-binding (PI3K ABD) domain	PF02192;PF00454;PF00454;PF00792;PF00794;PF00613	Phosphatidylinositol 3-kinase adaptor-binding (PI3K ABD) domain;Phosphatidylinositol 3-/4-kinase, catalytic domain;Phosphatidylinositol 3-/4-kinase, catalytic domain;Phosphatidylinositol 3-kinase, C2 domain;Phosphatidylinositol 3-kinase Ras-binding (PI3K RBD) domain;Phosphoinositide 3-kinase, accessory (PIK) domain
cluster31139	1	0	0	1	0	1	3	cluster31139	K00911	ITPK; 1D-myo-inositol-triphosphate 3-kinase [EC:2.7.1.127]	NA	NA	PF03770	Inositol polyphosphate kinase
cluster14294	1	0	0	0	0	0	1	cluster14294	K00907	MYLK; myosin-light-chain kinase [EC:2.7.11.18]	SM00220	Protein kinase domain	PF00069	Protein kinase domain
cluster57366	1	0	0	0	0	0	1	cluster57366	K00907	MYLK; myosin-light-chain kinase [EC:2.7.11.18]	SM00220	Protein kinase domain	PF00069	Protein kinase domain
cluster5231	0	1	0	0	0	0	1	cluster5231	K00898	PDK2_3_4; pyruvate dehydrogenase kinase 2/3/4 [EC:2.7.11.2]	SM00387	Histidine kinase-like ATPase, C-terminal domain	PF10436;PF02518	Branched-chain alpha-ketoacid dehydrogenase kinase/Pyruvate dehydrogenase kinase, N-terminal;Histidine kinase-like ATPase, C-terminal domain
cluster145478	0	0	0	0	0	1	1	cluster145478	K00888	PI4KA; phosphatidylinositol 4-kinase A [EC:2.7.1.67]	NA	NA	NA	NA
cluster69247	0	0	0	0	1	0	1	cluster69247	K00820	glmS; glucosamine--fructose-6-phosphate aminotransferase (isomerizing) [EC:2.6.1.16]	NA	NA	PF01380;PF01380	Sugar isomerase (SIS);Sugar isomerase (SIS)
cluster24862	1	0	0	0	0	0	1	cluster24862	K00814	GPT; alanine transaminase [EC:2.6.1.2]	NA	NA	PF00155	Aminotransferase, class I/classII
cluster100163	1	0	0	0	0	0	1	cluster100163	K00809	DHPS; deoxyhypusine synthase [EC:2.5.1.46]	NA	NA	PF01916	Deoxyhypusine synthase
cluster41970	1	0	0	0	1	0	2	cluster41970	K00799	GST; glutathione S-transferase [EC:2.5.1.18]	NA	NA	PF02798;PF14497	Glutathione S-transferase, N-terminal;Glutathione S-transferase, C-terminal
cluster29792	0	0	0	0	1	0	1	cluster29792	K00799	GST; glutathione S-transferase [EC:2.5.1.18]	NA	NA	PF00043;PF13417	Glutathione S-transferase, C-terminal;Glutathione S-transferase, N-terminal
cluster70832	1	0	0	0	0	0	1	cluster70832	K00760	hprT; hypoxanthine phosphoribosyltransferase [EC:2.4.2.8]	NA	NA	PF00156	Phosphoribosyltransferase domain
cluster74805	0	0	0	0	0	1	1	cluster74805	K00759	APRT; adenine phosphoribosyltransferase [EC:2.4.2.7]	NA	NA	PF00156	Phosphoribosyltransferase domain
cluster18751	1	0	0	0	0	0	1	cluster18751	K00738	MGAT4A_B; alpha-1,3-mannosylglycoprotein beta-1,4-N-acetylglucosaminyltransferase A/B [EC:2.4.1.145]	NA	NA	PF04666	Glycosyl transferase family 54
cluster57880	1	0	0	0	0	0	1	cluster57880	K00717;K00717	FUT8; glycoprotein 6-alpha-L-fucosyltransferase [EC:2.4.1.68];FUT8; glycoprotein 6-alpha-L-fucosyltransferase [EC:2.4.1.68]	NA	NA	NA	NA
cluster49364	0	0	0	1	0	0	1	cluster49364	K00717	FUT8; glycoprotein 6-alpha-L-fucosyltransferase [EC:2.4.1.68]	NA	NA	NA	NA
cluster179635	0	0	0	1	0	0	1	cluster179635	K00698	CHS1; chitin synthase [EC:2.4.1.16]	SM00454;SM00454	Sterile alpha motif domain;Sterile alpha motif domain	PF07647;PF03142;PF00536	Sterile alpha motif domain;;Sterile alpha motif domain
cluster30632	1	0	0	0	0	0	1	cluster30632	K00604	MTFMT; methionyl-tRNA formyltransferase [EC:2.1.2.9]	NA	NA	PF00551	Formyl transferase, N-terminal
cluster24220	0	0	0	1	0	0	1	cluster24220	K00600	glyA; glycine hydroxymethyltransferase [EC:2.1.2.1]	NA	NA	PF00464	Serine hydroxymethyltransferase
cluster141856	0	0	0	0	1	1	2	cluster141856	K00599	METTL6; methyltransferase-like protein 6 [EC:2.1.1.-]	NA	NA	PF08242	Methyltransferase type 12
cluster146983	0	1	0	0	0	0	1	cluster146983	K00565	RNMT; mRNA (guanine-N7-)-methyltransferase [EC:2.1.1.56]	NA	NA	PF03291	mRNA (guanine-N(7))-methyltransferase domain
cluster33306	1	1	0	0	0	0	2	cluster33306	K00546	HNMT; histamine N-methyltransferase [EC:2.1.1.8]	NA	NA	NA	NA
cluster17445	0	1	0	0	0	0	1	cluster17445	K00522	FTH1; ferritin heavy chain [EC:1.16.3.2]	NA	NA	PF00210	Ferritin/DPS protein domain
cluster142954	1	0	0	1	0	0	2	cluster142954	K00522	FTH1; ferritin heavy chain [EC:1.16.3.2]	NA	NA	PF00210	Ferritin/DPS protein domain
cluster163080	1	0	0	0	0	0	1	cluster163080	K00522	FTH1; ferritin heavy chain [EC:1.16.3.2]	NA	NA	PF00210	Ferritin/DPS protein domain
cluster141815	0	0	0	1	1	1	3	cluster141815	K00522	FTH1; ferritin heavy chain [EC:1.16.3.2]	NA	NA	PF00210	Ferritin/DPS protein domain
cluster203692	1	1	0	0	0	0	2	cluster203692	K00512	CYP17A; steroid 17alpha-monooxygenase / 17alpha-hydroxyprogesterone deacetylase [EC:1.14.14.19 1.14.14.32]	NA	NA	PF00067	Cytochrome P450
cluster48243	1	0	0	0	1	0	2	cluster48243	K00512	CYP17A; steroid 17alpha-monooxygenase / 17alpha-hydroxyprogesterone deacetylase [EC:1.14.14.19 1.14.14.32]	NA	NA	PF00067	Cytochrome P450
cluster10230	0	0	0	0	1	0	1	cluster10230	K00512	CYP17A; steroid 17alpha-monooxygenase / 17alpha-hydroxyprogesterone deacetylase [EC:1.14.14.19 1.14.14.32]	NA	NA	PF00067	Cytochrome P450
cluster114388	1	0	0	0	0	0	1	cluster114388	K00504	PAM; peptidylglycine monooxygenase [EC:1.14.17.3]	NA	NA	PF03712;PF01436;PF01436;PF01436;PF01082	Copper type II ascorbate-dependent monooxygenase, C-terminal;NHL repeat;NHL repeat;NHL repeat;Copper type II, ascorbate-dependent monooxygenase, N-terminal
cluster37627	1	0	0	0	0	0	1	cluster37627	K00504	PAM; peptidylglycine monooxygenase [EC:1.14.17.3]	NA	NA	PF01082	Copper type II, ascorbate-dependent monooxygenase, N-terminal
cluster117448	0	1	0	0	0	0	1	cluster117448	K00500	phhA; phenylalanine-4-hydroxylase [EC:1.14.16.1]	NA	NA	PF00351	Aromatic amino acid hydroxylase, C-terminal
cluster22138	0	1	0	0	0	0	1	cluster22138	K00500	phhA; phenylalanine-4-hydroxylase [EC:1.14.16.1]	NA	NA	PF00351	Aromatic amino acid hydroxylase, C-terminal
cluster72062	0	0	0	1	1	1	3	cluster72062	K00485	FMO; dimethylaniline monooxygenase (N-oxide forming) [EC:1.14.13.8]	NA	NA	PF00743;PF00743	Flavin monooxygenase-like;Flavin monooxygenase-like
cluster196398	0	1	0	0	0	0	1	cluster196398	K00472	P4HA; prolyl 4-hydroxylase [EC:1.14.11.2]	SM00702	Prolyl 4-hydroxylase, alpha subunit	PF13640;PF08336	Oxoglutarate/iron-dependent dioxygenase;Prolyl 4-hydroxylase alpha-subunit, N-terminal
cluster66294	1	0	0	0	0	0	1	cluster66294	K00472	P4HA; prolyl 4-hydroxylase [EC:1.14.11.2]	SM00702	Prolyl 4-hydroxylase, alpha subunit	PF13640;PF08336	Oxoglutarate/iron-dependent dioxygenase;Prolyl 4-hydroxylase alpha-subunit, N-terminal
cluster63281	1	0	0	0	0	0	1	cluster63281	K00461	ALOX5; arachidonate 5-lipoxygenase [EC:1.13.11.34]	SM00308	PLAT/LH2 domain	PF00305;PF01477	Lipoxygenase, C-terminal;PLAT/LH2 domain
cluster66146	0	0	0	0	0	1	1	cluster66146	K00461	ALOX5; arachidonate 5-lipoxygenase [EC:1.13.11.34]	NA	NA	PF00305	Lipoxygenase, C-terminal
cluster25143	1	0	0	0	0	0	1	cluster25143	K00457	HPD; 4-hydroxyphenylpyruvate dioxygenase [EC:1.13.11.27]	NA	NA	PF00903	Glyoxalase/fosfomycin resistance/dioxygenase domain
cluster72244	0	0	0	0	0	1	1	cluster72244	K00456	CDO1; cysteine dioxygenase [EC:1.13.11.20]	NA	NA	PF05995	Cysteine dioxygenase type I
cluster67022	1	0	0	0	0	0	1	cluster67022	K00452	HAAO; 3-hydroxyanthranilate 3,4-dioxygenase [EC:1.13.11.6]	NA	NA	PF06052	3-hydroxyanthranilic acid dioxygenase
cluster107255	0	1	0	0	0	0	1	cluster107255	K00432	gpx; glutathione peroxidase [EC:1.11.1.9]	NA	NA	PF00255	Glutathione peroxidase
cluster29693	1	0	0	0	0	0	1	cluster29693	K00428	E1.11.1.5; cytochrome c peroxidase [EC:1.11.1.5]	NA	NA	PF00141	Haem peroxidase, plant/fungal/bacterial
cluster191548	1	0	0	0	0	0	1	cluster191548	K00384	trxB; thioredoxin reductase (NADPH) [EC:1.8.1.9]	NA	NA	PF07992	FAD/NAD(P)-binding domain
cluster27837	0	1	0	0	0	0	1	cluster27837	K00344	qor; NADPH2:quinone reductase [EC:1.6.5.5]	SM00829	Polyketide synthase, enoylreductase domain	PF00107	Alcohol dehydrogenase, C-terminal
cluster44817	1	0	0	0	0	0	1	cluster44817	K00314	SARDH; sarcosine dehydrogenase [EC:1.5.8.3]	NA	NA	PF01266;PF08669;PF16350;PF01571	FAD dependent oxidoreductase;Glycine cleavage T-protein, C-terminal barrel domain;FAD dependent oxidoreductase, central domain;Glycine cleavage T-protein-like, N-terminal
cluster15308	1	0	0	0	0	0	1	cluster15308	K00288	MTHFD; methylenetetrahydrofolate dehydrogenase (NADP+) / methenyltetrahydrofolate cyclohydrolase / formyltetrahydrofolate synthetase [EC:1.5.1.5 3.5.4.9 6.3.4.3]	NA	NA	PF02882;PF00763	Tetrahydrofolate dehydrogenase/cyclohydrolase, NAD(P)-binding domain;Tetrahydrofolate dehydrogenase/cyclohydrolase, catalytic domain
cluster29941	0	0	0	0	1	0	1	cluster29941	K00281	GLDC; glycine dehydrogenase [EC:1.4.4.2]	NA	NA	PF02347;PF02347	Glycine cleavage system P protein;Glycine cleavage system P protein
cluster65059	1	0	0	0	0	0	1	cluster65059	K00140	mmsA; malonate-semialdehyde dehydrogenase (acetylating) / methylmalonate-semialdehyde dehydrogenase [EC:1.2.1.18 1.2.1.27]	NA	NA	PF00171	Aldehyde dehydrogenase domain
cluster42833	0	1	0	0	0	0	1	cluster42833	K00134	GAPDH; glyceraldehyde 3-phosphate dehydrogenase [EC:1.2.1.12]	SM00846	Glyceraldehyde 3-phosphate dehydrogenase, NAD(P) binding domain	PF00044;PF02800	Glyceraldehyde 3-phosphate dehydrogenase, NAD(P) binding domain;Glyceraldehyde 3-phosphate dehydrogenase, catalytic domain
cluster145407	0	1	0	1	0	0	2	cluster145407	K00128	ALDH; aldehyde dehydrogenase (NAD+) [EC:1.2.1.3]	NA	NA	PF00171	Aldehyde dehydrogenase domain
cluster34160	1	0	0	1	1	0	3	cluster34160	K00108	betA; choline dehydrogenase [EC:1.1.99.1]	NA	NA	PF05199;PF00732	Glucose-methanol-choline oxidoreductase, C-terminal;Glucose-methanol-choline oxidoreductase, N-terminal
cluster63024	1	0	0	1	0	0	2	cluster63024	K00108	betA; choline dehydrogenase [EC:1.1.99.1]	NA	NA	PF05199	Glucose-methanol-choline oxidoreductase, C-terminal
cluster167593	1	0	0	0	0	0	1	cluster167593	K00108	betA; choline dehydrogenase [EC:1.1.99.1]	NA	NA	PF00732;PF05199	Glucose-methanol-choline oxidoreductase, N-terminal;Glucose-methanol-choline oxidoreductase, C-terminal
cluster213228	0	0	0	0	0	1	1	cluster213228	K00108	betA; choline dehydrogenase [EC:1.1.99.1]	NA	NA	PF05199	Glucose-methanol-choline oxidoreductase, C-terminal
cluster157852	0	0	0	1	0	0	1	cluster157852	K00108	betA; choline dehydrogenase [EC:1.1.99.1]	NA	NA	PF00732;PF05199	Glucose-methanol-choline oxidoreductase, N-terminal;Glucose-methanol-choline oxidoreductase, C-terminal
cluster74455	0	1	0	0	0	0	1	cluster74455	K00031	IDH1; isocitrate dehydrogenase [EC:1.1.1.42]	SM01329	Isopropylmalate dehydrogenase-like domain	PF00180	Isopropylmalate dehydrogenase-like domain
cluster41827	1	0	0	0	0	0	1	cluster41827	K00012	UGDH; UDPglucose 6-dehydrogenase [EC:1.1.1.22]	SM00984	UDP-glucose/GDP-mannose dehydrogenase, C-terminal	PF03721;PF00984;PF03720	UDP-glucose/GDP-mannose dehydrogenase, N-terminal;UDP-glucose/GDP-mannose dehydrogenase, dimerisation;UDP-glucose/GDP-mannose dehydrogenase, C-terminal
cluster115617	1	1	0	1	1	1	5	cluster115617			NA	NA	NA	NA
cluster142616	1	1	0	1	1	1	5	cluster142616			NA	NA	NA	NA
cluster168420	1	1	0	1	1	1	5	cluster168420			NA	NA	NA	NA
cluster173880	1	1	0	1	1	1	5	cluster173880			NA	NA	PF00530	SRCR domain
cluster204781	1	1	0	1	1	1	5	cluster204781			NA	NA	NA	NA
cluster44303	1	1	0	1	1	1	5	cluster44303			NA	NA	NA	NA
cluster75354	1	1	0	1	1	1	5	cluster75354			SM00254;SM00235	ShKT domain;Peptidase, metallopeptidase	PF01549;PF01400	ShKT domain;Peptidase M12A
cluster125784	1	1	0	1	1	1	5	cluster125784			NA	NA	NA	NA
cluster51766	1	1	0	1	1	1	5	cluster51766			NA	NA	NA	NA
cluster71035	1	1	0	1	1	1	5	cluster71035			NA	NA	NA	NA
cluster201526	1	1	0	0	1	1	4	cluster201526			NA	NA	PF01421	Peptidase M12B, ADAM/reprolysin
cluster96278	1	1	0	0	1	1	4	cluster96278			NA	NA	NA	NA
cluster104013	1	1	0	1	0	1	4	cluster104013			NA	NA	NA	NA
cluster148428	1	1	0	1	0	1	4	cluster148428			NA	NA	NA	NA
cluster149019	1	1	0	1	0	1	4	cluster149019			SM00216	von Willebrand factor, type D domain	PF00094	von Willebrand factor, type D domain
cluster169221	1	1	0	1	0	1	4	cluster169221			SM00034	C-type lectin-like	PF00059;PF00094	C-type lectin-like;von Willebrand factor, type D domain
cluster178618	1	1	0	1	0	1	4	cluster178618			NA	NA	NA	NA
cluster191606	1	1	0	1	0	1	4	cluster191606			NA	NA	PF01823	Membrane attack complex component/perforin (MACPF) domain
cluster21960	1	1	0	1	0	1	4	cluster21960			SM00219	Tyrosine-protein kinase, catalytic domain	PF07714	Serine-threonine/tyrosine-protein kinase, catalytic domain
cluster27573	1	1	0	1	0	1	4	cluster27573			SM00181;SM00181;SM00181;SM00179;SM00179	EGF-like domain;EGF-like domain;EGF-like domain;EGF-like calcium-binding domain;EGF-like calcium-binding domain	PF07645;PF07645	EGF-like calcium-binding domain;EGF-like calcium-binding domain
cluster27705	1	1	0	1	0	1	4	cluster27705			NA	NA	NA	NA
cluster30608	1	1	0	1	0	1	4	cluster30608			SM00209;SM00209;SM00209;SM00209	Thrombospondin type-1 (TSP1) repeat;Thrombospondin type-1 (TSP1) repeat;Thrombospondin type-1 (TSP1) repeat;Thrombospondin type-1 (TSP1) repeat	PF00090;PF00090;PF00090;PF00090	Thrombospondin type-1 (TSP1) repeat;Thrombospondin type-1 (TSP1) repeat;Thrombospondin type-1 (TSP1) repeat;Thrombospondin type-1 (TSP1) repeat
cluster44989	1	1	0	1	0	1	4	cluster44989			NA	NA	PF00094	von Willebrand factor, type D domain
cluster5395	1	1	0	1	0	1	4	cluster5395			SM00181	EGF-like domain	PF00008	EGF-like domain
cluster72125	1	1	0	1	0	1	4	cluster72125			NA	NA	NA	NA
cluster77806	1	1	0	1	0	1	4	cluster77806			NA	NA	NA	NA
cluster82702	1	1	0	1	0	1	4	cluster82702			NA	NA	NA	NA
cluster182355	1	1	0	1	0	1	4	cluster182355			SM00209;SM00209	Thrombospondin type-1 (TSP1) repeat;Thrombospondin type-1 (TSP1) repeat	PF00090;PF00090	Thrombospondin type-1 (TSP1) repeat;Thrombospondin type-1 (TSP1) repeat
cluster59104	1	1	0	1	0	1	4	cluster59104			NA	NA	PF03663	Glycoside hydrolase, family 76
cluster163424	1	1	0	0	0	1	3	cluster163424			SM00209;SM00209;SM00209;SM00209;SM00034;SM00034	Thrombospondin type-1 (TSP1) repeat;Thrombospondin type-1 (TSP1) repeat;Thrombospondin type-1 (TSP1) repeat;Thrombospondin type-1 (TSP1) repeat;C-type lectin-like;C-type lectin-like	PF00090;PF00090;PF00090;PF00090;PF00059;PF00059	Thrombospondin type-1 (TSP1) repeat;Thrombospondin type-1 (TSP1) repeat;Thrombospondin type-1 (TSP1) repeat;Thrombospondin type-1 (TSP1) repeat;C-type lectin-like;C-type lectin-like
cluster29948	1	1	0	0	0	1	3	cluster29948			NA	NA	NA	NA
cluster51601	1	1	0	0	0	1	3	cluster51601			SM00179;SM00179;SM00181;SM00181	EGF-like calcium-binding domain;EGF-like calcium-binding domain;EGF-like domain;EGF-like domain	PF07645;PF07645;PF07714	EGF-like calcium-binding domain;EGF-like calcium-binding domain;Serine-threonine/tyrosine-protein kinase, catalytic domain
cluster156224	1	1	0	0	0	1	3	cluster156224			NA	NA	NA	NA
cluster75581	1	1	0	1	1	0	4	cluster75581			NA	NA	NA	NA
cluster140435	1	1	0	0	1	0	3	cluster140435			SM01014;SM00501	;ARID DNA-binding domain	PF01388	ARID DNA-binding domain
cluster61421	1	1	0	0	1	0	3	cluster61421			NA	NA	PF04115;PF01522	Ureidoglycolate lyase;NodB homology domain
cluster85397	1	1	0	0	1	0	3	cluster85397			NA	NA	PF00561	Alpha/beta hydrolase fold-1
cluster11409	1	1	0	0	1	0	3	cluster11409			NA	NA	NA	NA
cluster168206	1	1	0	1	0	0	3	cluster168206			SM00054;SM00054	EF-hand domain;EF-hand domain	PF13499	EF-hand domain
cluster203497	1	1	0	1	0	0	3	cluster203497			NA	NA	NA	NA
cluster21786	1	1	0	1	0	0	3	cluster21786			NA	NA	NA	NA
cluster33809	1	1	0	1	0	0	3	cluster33809			NA	NA	NA	NA
cluster41710	1	1	0	1	0	0	3	cluster41710			SM00327;SM00209;SM00209;SM00209;SM00209;SM00209	von Willebrand factor, type A;Thrombospondin type-1 (TSP1) repeat;Thrombospondin type-1 (TSP1) repeat;Thrombospondin type-1 (TSP1) repeat;Thrombospondin type-1 (TSP1) repeat;Thrombospondin type-1 (TSP1) repeat	PF00090;PF00090;PF00090;PF00090;PF00092	Thrombospondin type-1 (TSP1) repeat;Thrombospondin type-1 (TSP1) repeat;Thrombospondin type-1 (TSP1) repeat;Thrombospondin type-1 (TSP1) repeat;von Willebrand factor, type A
cluster62882	1	1	0	1	0	0	3	cluster62882			SM00209;SM00209;SM00209	Thrombospondin type-1 (TSP1) repeat;Thrombospondin type-1 (TSP1) repeat;Thrombospondin type-1 (TSP1) repeat	PF00090;PF00090	Thrombospondin type-1 (TSP1) repeat;Thrombospondin type-1 (TSP1) repeat
cluster154658	1	1	0	1	0	0	3	cluster154658			NA	NA	NA	NA
cluster46207	1	1	0	1	0	0	3	cluster46207			SM00209;SM00209	Thrombospondin type-1 (TSP1) repeat;Thrombospondin type-1 (TSP1) repeat	PF00090;PF00090;PF00090	Thrombospondin type-1 (TSP1) repeat;Thrombospondin type-1 (TSP1) repeat;Thrombospondin type-1 (TSP1) repeat
cluster100303	1	1	0	0	0	0	2	cluster100303			NA	NA	NA	NA
cluster101264	1	1	0	0	0	0	2	cluster101264			SM00212		PF00179	Ubiquitin-conjugating enzyme E2
cluster102286	1	1	0	0	0	0	2	cluster102286			NA	NA	NA	NA
cluster102683	1	1	0	0	0	0	2	cluster102683			NA	NA	NA	NA
cluster103246	1	1	0	0	0	0	2	cluster103246			NA	NA	PF00582	UspA
cluster105355	1	1	0	0	0	0	2	cluster105355			NA	NA	NA	NA
cluster107610	1	1	0	0	0	0	2	cluster107610			NA	NA	PF14857	Transmembrane protein 151
cluster108166	1	1	0	0	0	0	2	cluster108166			NA	NA	PF06736;PF06736	Endosomal/lysomomal potassium channel TMEM175;Endosomal/lysomomal potassium channel TMEM175
cluster11165	1	1	0	0	0	0	2	cluster11165			NA	NA	NA	NA
cluster112191	1	1	0	0	0	0	2	cluster112191			NA	NA	NA	NA
cluster119085	1	1	0	0	0	0	2	cluster119085			NA	NA	NA	NA
cluster120904	1	1	0	0	0	0	2	cluster120904			NA	NA	NA	NA
cluster124532	1	1	0	0	0	0	2	cluster124532			NA	NA	NA	NA
cluster1250	1	1	0	0	0	0	2	cluster1250			SM00131;SM00131;SM00211;SM00211;SM00211;SM00211;SM00211;SM00211	Pancreatic trypsin inhibitor Kunitz domain;Pancreatic trypsin inhibitor Kunitz domain;Thyroglobulin type-1;Thyroglobulin type-1;Thyroglobulin type-1;Thyroglobulin type-1;Thyroglobulin type-1;Thyroglobulin type-1	PF00086;PF00086;PF00086;PF00086;PF00086;PF00086;PF00014;PF00014	Thyroglobulin type-1;Thyroglobulin type-1;Thyroglobulin type-1;Thyroglobulin type-1;Thyroglobulin type-1;Thyroglobulin type-1;Pancreatic trypsin inhibitor Kunitz domain;Pancreatic trypsin inhibitor Kunitz domain
cluster127922	1	1	0	0	0	0	2	cluster127922			SM00209;SM00209	Thrombospondin type-1 (TSP1) repeat;Thrombospondin type-1 (TSP1) repeat	PF00090;PF00090	Thrombospondin type-1 (TSP1) repeat;Thrombospondin type-1 (TSP1) repeat
cluster131101	1	1	0	0	0	0	2	cluster131101			NA	NA	NA	NA
cluster137317	1	1	0	0	0	0	2	cluster137317			NA	NA	PF00582	UspA
cluster138564	1	1	0	0	0	0	2	cluster138564			NA	NA	NA	NA
cluster14793	1	1	0	0	0	0	2	cluster14793			NA	NA	PF13848;PF00085	;Thioredoxin domain
cluster149185	1	1	0	0	0	0	2	cluster149185			NA	NA	NA	NA
cluster158457	1	1	0	0	0	0	2	cluster158457			NA	NA	NA	NA
cluster160329	1	1	0	0	0	0	2	cluster160329			NA	NA	NA	NA
cluster16068	1	1	0	0	0	0	2	cluster16068			NA	NA	NA	NA
cluster162166	1	1	0	0	0	0	2	cluster162166			NA	NA	NA	NA
cluster164948	1	1	0	0	0	0	2	cluster164948			NA	NA	PF01156	Inosine/uridine-preferring nucleoside hydrolase domain
cluster165448	1	1	0	0	0	0	2	cluster165448			NA	NA	PF02140	D-galactoside/L-rhamnose binding SUEL lectin domain
cluster169129	1	1	0	0	0	0	2	cluster169129			NA	NA	PF12832	Major facilitator superfamily associated domain
cluster173297	1	1	0	0	0	0	2	cluster173297			NA	NA	PF05210	Sprouty
cluster183504	1	1	0	0	0	0	2	cluster183504			SM00198	CAP domain	PF00188	CAP domain
cluster184900	1	1	0	0	0	0	2	cluster184900			NA	NA	NA	NA
cluster185643	1	1	0	0	0	0	2	cluster185643			SM00059	Fibronectin, type II, collagen-binding	PF00040	Fibronectin, type II, collagen-binding
cluster186880	1	1	0	0	0	0	2	cluster186880			NA	NA	NA	NA
cluster187887	1	1	0	0	0	0	2	cluster187887			NA	NA	NA	NA
cluster198388	1	1	0	0	0	0	2	cluster198388			NA	NA	NA	NA
cluster201164	1	1	0	0	0	0	2	cluster201164			NA	NA	NA	NA
cluster207933	1	1	0	0	0	0	2	cluster207933			SM00954;SM00954	RelA/SpoT;RelA/SpoT	PF04607;PF04607	RelA/SpoT;RelA/SpoT
cluster210055	1	1	0	0	0	0	2	cluster210055			NA	NA	PF00031	Cystatin domain
cluster210678	1	1	0	0	0	0	2	cluster210678			NA	NA	NA	NA
cluster21090	1	1	0	0	0	0	2	cluster21090			NA	NA	NA	NA
cluster219693	1	1	0	0	0	0	2	cluster219693			NA	NA	NA	NA
cluster22114	1	1	0	0	0	0	2	cluster22114			NA	NA	PF07690;PF07690	Major facilitator superfamily;Major facilitator superfamily
cluster22361	1	1	0	0	0	0	2	cluster22361			NA	NA	NA	NA
cluster2402	1	1	0	0	0	0	2	cluster2402			NA	NA	PF05649	Peptidase M13, N-terminal domain
cluster24310	1	1	0	0	0	0	2	cluster24310			SM01057	Alpha carbonic anhydrase	PF00194	Alpha carbonic anhydrase
cluster24986	1	1	0	0	0	0	2	cluster24986			NA	NA	NA	NA
cluster27995	1	1	0	0	0	0	2	cluster27995			NA	NA	NA	NA
cluster28111	1	1	0	0	0	0	2	cluster28111			SM00322	K Homology domain	NA	NA
cluster30429	1	1	0	0	0	0	2	cluster30429			NA	NA	NA	NA
cluster31217	1	1	0	0	0	0	2	cluster31217			NA	NA	PF02140;PF01391;PF01391	D-galactoside/L-rhamnose binding SUEL lectin domain;Collagen triple helix repeat;Collagen triple helix repeat
cluster31226	1	1	0	0	0	0	2	cluster31226			NA	NA	PF02140;PF02140	D-galactoside/L-rhamnose binding SUEL lectin domain;D-galactoside/L-rhamnose binding SUEL lectin domain
cluster31306	1	1	0	0	0	0	2	cluster31306			NA	NA	NA	NA
cluster36593	1	1	0	0	0	0	2	cluster36593			NA	NA	PF11938;PF11938	Domain of unknown function DUF3456;Domain of unknown function DUF3456
cluster36974	1	1	0	0	0	0	2	cluster36974			SM00326;SM00233	SH3 domain;Pleckstrin homology domain	PF07653;PF00169	Variant SH3 domain;Pleckstrin homology domain
cluster37033	1	1	0	0	0	0	2	cluster37033			NA	NA	PF13385
cluster37657	1	1	0	0	0	0	2	cluster37657			SM00494;SM00494;SM00494;SM00494	Chitin binding domain;Chitin binding domain;Chitin binding domain;Chitin binding domain	PF01607;PF01607	Chitin binding domain;Chitin binding domain
cluster39500	1	1	0	0	0	0	2	cluster39500			NA	NA	PF13676	Toll/interleukin-1 receptor homology (TIR) domain
cluster39930	1	1	0	0	0	0	2	cluster39930			SM00220;SM00005	Protein kinase domain;Death domain	PF00069;PF00531	Protein kinase domain;Death domain
cluster40080	1	1	0	0	0	0	2	cluster40080			NA	NA	PF16977	Apextrin, C-terminal domain
cluster4051	1	1	0	0	0	0	2	cluster4051			NA	NA	NA	NA
cluster41011	1	1	0	0	0	0	2	cluster41011			NA	NA	NA	NA
cluster4133	1	1	0	0	0	0	2	cluster4133			SM00179;SM00179;SM00179;SM00181;SM00181;SM00181	EGF-like calcium-binding domain;EGF-like calcium-binding domain;EGF-like calcium-binding domain;EGF-like domain;EGF-like domain;EGF-like domain	PF07645;PF07645;PF07645	EGF-like calcium-binding domain;EGF-like calcium-binding domain;EGF-like calcium-binding domain
cluster41472	1	1	0	0	0	0	2	cluster41472			NA	NA	NA	NA
cluster42365	1	1	0	0	0	0	2	cluster42365			SM00209	Thrombospondin type-1 (TSP1) repeat	NA	NA
cluster43444	1	1	0	0	0	0	2	cluster43444			SM01290	Peptide-N-glycosidase F, N-terminal	PF09112;PF02225;PF09113	Peptide-N-glycosidase F, N-terminal;PA domain;Peptide-N-glycosidase F, C-terminal
cluster43653	1	1	0	0	0	0	2	cluster43653			NA	NA	NA	NA
cluster44187	1	1	0	0	0	0	2	cluster44187			SM00339	Fork head domain	PF00250	Fork head domain
cluster44662	1	1	0	0	0	0	2	cluster44662			SM00473	PAN/Apple domain	PF13385;PF00024	;PAN/Apple domain
cluster45934	1	1	0	0	0	0	2	cluster45934			NA	NA	NA	NA
cluster46823	1	1	0	0	0	0	2	cluster46823			NA	NA	NA	NA
cluster49647	1	1	0	0	0	0	2	cluster49647			NA	NA	NA	NA
cluster50055	1	1	0	0	0	0	2	cluster50055			SM00326;SM00326;SM00109	SH3 domain;SH3 domain;Protein kinase C-like, phorbol ester/diacylglycerol-binding domain	PF00018;PF00018;PF00130	SH3 domain;SH3 domain;Protein kinase C-like, phorbol ester/diacylglycerol-binding domain
cluster50869	1	1	0	0	0	0	2	cluster50869			NA	NA	PF12832	Major facilitator superfamily associated domain
cluster51571	1	1	0	0	0	0	2	cluster51571			NA	NA	NA	NA
cluster51707	1	1	0	0	0	0	2	cluster51707			SM00179;SM00179;SM00181;SM00181;SM00181	EGF-like calcium-binding domain;EGF-like calcium-binding domain;EGF-like domain;EGF-like domain;EGF-like domain	PF07645	EGF-like calcium-binding domain
cluster53156	1	1	0	0	0	0	2	cluster53156			NA	NA	NA	NA
cluster54076	1	1	0	0	0	0	2	cluster54076			SM00209;SM00209	Thrombospondin type-1 (TSP1) repeat;Thrombospondin type-1 (TSP1) repeat	NA	NA
cluster54394	1	1	0	0	0	0	2	cluster54394			NA	NA	PF13385
cluster55227	1	1	0	0	0	0	2	cluster55227			NA	NA	NA	NA
cluster56073	1	1	0	0	0	0	2	cluster56073			NA	NA	PF05826	Phospholipase A2 domain
cluster56358	1	1	0	0	0	0	2	cluster56358			SM00457;SM00181	Membrane attack complex component/perforin (MACPF) domain;EGF-like domain	PF01823	Membrane attack complex component/perforin (MACPF) domain
cluster5897	1	1	0	0	0	0	2	cluster5897			NA	NA	PF05960	Protein of unknown function DUF885
cluster59893	1	1	0	0	0	0	2	cluster59893			NA	NA	NA	NA
cluster609	1	1	0	0	0	0	2	cluster609			NA	NA	NA	NA
cluster65290	1	1	0	0	0	0	2	cluster65290			SM01140	Formin, GTPase-binding domain	PF06371	Formin, GTPase-binding domain
cluster6675	1	1	0	0	0	0	2	cluster6675			NA	NA	NA	NA
cluster67033	1	1	0	0	0	0	2	cluster67033			NA	NA	PF15749	MRN complex-interacting protein
cluster67239	1	1	0	0	0	0	2	cluster67239			NA	NA	NA	NA
cluster6765	1	1	0	0	0	0	2	cluster6765			NA	NA	NA	NA
cluster69025	1	1	0	0	0	0	2	cluster69025			NA	NA	PF13472	SGNH hydrolase-type esterase domain
cluster69597	1	1	0	0	0	0	2	cluster69597			NA	NA	NA	NA
cluster7112	1	1	0	0	0	0	2	cluster7112			NA	NA	NA	NA
cluster72914	1	1	0	0	0	0	2	cluster72914			NA	NA	PF00141	Haem peroxidase, plant/fungal/bacterial
cluster73263	1	1	0	0	0	0	2	cluster73263			NA	NA	NA	NA
cluster73587	1	1	0	0	0	0	2	cluster73587			NA	NA	NA	NA
cluster74276	1	1	0	0	0	0	2	cluster74276			NA	NA	PF15024
cluster77898	1	1	0	0	0	0	2	cluster77898			NA	NA	NA	NA
cluster78057	1	1	0	0	0	0	2	cluster78057			NA	NA	NA	NA
cluster80439	1	1	0	0	0	0	2	cluster80439			NA	NA	NA	NA
cluster80852	1	1	0	0	0	0	2	cluster80852			NA	NA	NA	NA
cluster81124	1	1	0	0	0	0	2	cluster81124			NA	NA	NA	NA
cluster9310	1	1	0	0	0	0	2	cluster9310			NA	NA	NA	NA
cluster93883	1	1	0	0	0	0	2	cluster93883			NA	NA	NA	NA
cluster97004	1	1	0	0	0	0	2	cluster97004			NA	NA	NA	NA
cluster97899	1	1	0	0	0	0	2	cluster97899			NA	NA	NA	NA
cluster99181	1	1	0	0	0	0	2	cluster99181			NA	NA	NA	NA
cluster99824	1	1	0	0	0	0	2	cluster99824			SM00054;SM00054;SM00054	EF-hand domain;EF-hand domain;EF-hand domain	PF13202;PF13499	EF-hand domain;EF-hand domain
cluster41892	0	1	0	1	1	1	4	cluster41892			NA	NA	NA	NA
cluster56332	0	1	0	1	1	1	4	cluster56332			NA	NA	NA	NA
cluster82132	0	1	0	1	1	1	4	cluster82132			SM00235	Peptidase, metallopeptidase	PF01400	Peptidase M12A
cluster144645	0	1	0	0	1	1	3	cluster144645			NA	NA	NA	NA
cluster40920	0	1	0	0	1	1	3	cluster40920			NA	NA	NA	NA
cluster175920	0	1	0	0	1	1	3	cluster175920			SM00409;SM00409;SM00408;SM00408	Immunoglobulin subtype;Immunoglobulin subtype;Immunoglobulin subtype 2;Immunoglobulin subtype 2	PF13927;PF07679;PF07534	;Immunoglobulin I-set;TLDc domain
cluster163295	0	1	0	1	0	1	3	cluster163295			NA	NA	PF06736;PF06736	Endosomal/lysomomal potassium channel TMEM175;Endosomal/lysomomal potassium channel TMEM175
cluster16117	0	1	0	0	0	1	2	cluster16117			NA	NA	PF07714	Serine-threonine/tyrosine-protein kinase, catalytic domain
cluster19654	0	1	0	0	0	1	2	cluster19654			SM00303	GPS motif	PF01825	GPS motif
cluster37100	0	1	0	0	0	1	2	cluster37100			NA	NA	NA	NA
cluster102933	0	1	0	0	1	0	2	cluster102933			NA	NA	NA	NA
cluster185012	0	1	0	0	1	0	2	cluster185012			SM00043	Cystatin domain	PF00031	Cystatin domain
cluster122564	0	1	0	0	1	0	2	cluster122564			SM00398	High mobility group box domain	PF00505	High mobility group box domain
cluster105222	0	1	0	1	0	0	2	cluster105222			NA	NA	NA	NA
cluster13601	0	1	0	1	0	0	2	cluster13601			NA	NA	NA	NA
cluster136466	0	1	0	1	0	0	2	cluster136466			NA	NA	NA	NA
cluster145816	0	1	0	1	0	0	2	cluster145816			SM00209	Thrombospondin type-1 (TSP1) repeat	PF00090;PF00090	Thrombospondin type-1 (TSP1) repeat;Thrombospondin type-1 (TSP1) repeat
cluster201504	0	1	0	1	0	0	2	cluster201504			NA	NA	PF13087;PF13086;PF13086	;;
cluster101453	0	1	0	0	0	0	1	cluster101453			NA	NA	PF05183	RNA-dependent RNA polymerase, eukaryotic-type
cluster101820	0	1	0	0	0	0	1	cluster101820			NA	NA	NA	NA
cluster102560	0	1	0	0	0	0	1	cluster102560			NA	NA	NA	NA
cluster103369	0	1	0	0	0	0	1	cluster103369			NA	NA	NA	NA
cluster10368	0	1	0	0	0	0	1	cluster10368			SM00355;SM00355;SM00355	Zinc finger C2H2-type;Zinc finger C2H2-type;Zinc finger C2H2-type	NA	NA
cluster104014	0	1	0	0	0	0	1	cluster104014			NA	NA	NA	NA
cluster104233	0	1	0	0	0	0	1	cluster104233			NA	NA	NA	NA
cluster106797	0	1	0	0	0	0	1	cluster106797			NA	NA	PF15663
cluster108319	0	1	0	0	0	0	1	cluster108319			NA	NA	NA	NA
cluster108943	0	1	0	0	0	0	1	cluster108943			NA	NA	NA	NA
cluster10936	0	1	0	0	0	0	1	cluster10936			NA	NA	NA	NA
cluster111483	0	1	0	0	0	0	1	cluster111483			NA	NA	NA	NA
cluster111651	0	1	0	0	0	0	1	cluster111651			NA	NA	NA	NA
cluster114019	0	1	0	0	0	0	1	cluster114019			NA	NA	NA	NA
cluster116355	0	1	0	0	0	0	1	cluster116355			NA	NA	NA	NA
cluster117415	0	1	0	0	0	0	1	cluster117415			NA	NA	NA	NA
cluster118515	0	1	0	0	0	0	1	cluster118515			NA	NA	NA	NA
cluster119357	0	1	0	0	0	0	1	cluster119357			NA	NA	PF00530	SRCR domain
cluster123837	0	1	0	0	0	0	1	cluster123837			NA	NA	NA	NA
cluster125080	0	1	0	0	0	0	1	cluster125080			SM00636	Chitinase II	PF00704	Glycoside hydrolase family 18, catalytic domain
cluster125423	0	1	0	0	0	0	1	cluster125423			NA	NA	NA	NA
cluster125502	0	1	0	0	0	0	1	cluster125502			NA	NA	NA	NA
cluster127309	0	1	0	0	0	0	1	cluster127309			NA	NA	NA	NA
cluster129637	0	1	0	0	0	0	1	cluster129637			NA	NA	NA	NA
cluster130021	0	1	0	0	0	0	1	cluster130021			NA	NA	NA	NA
cluster13206	0	1	0	0	0	0	1	cluster13206			NA	NA	PF07565;PF00955;PF00955	Band 3 cytoplasmic domain;Bicarbonate transporter, C-terminal;Bicarbonate transporter, C-terminal
cluster132304	0	1	0	0	0	0	1	cluster132304			SM00494	Chitin binding domain	PF01607	Chitin binding domain
cluster133728	0	1	0	0	0	0	1	cluster133728			NA	NA	NA	NA
cluster1349	0	1	0	0	0	0	1	cluster1349			NA	NA	NA	NA
cluster139119	0	1	0	0	0	0	1	cluster139119			NA	NA	NA	NA
cluster139720	0	1	0	0	0	0	1	cluster139720			NA	NA	NA	NA
cluster140098	0	1	0	0	0	0	1	cluster140098			NA	NA	NA	NA
cluster14197	0	1	0	0	0	0	1	cluster14197			NA	NA	NA	NA
cluster143100	0	1	0	0	0	0	1	cluster143100			NA	NA	NA	NA
cluster143421	0	1	0	0	0	0	1	cluster143421			NA	NA	NA	NA
cluster143514	0	1	0	0	0	0	1	cluster143514			NA	NA	NA	NA
cluster14456	0	1	0	0	0	0	1	cluster14456			NA	NA	PF00078;PF02140	Reverse transcriptase domain;D-galactoside/L-rhamnose binding SUEL lectin domain
cluster146675	0	1	0	0	0	0	1	cluster146675			NA	NA	NA	NA
cluster14763	0	1	0	0	0	0	1	cluster14763			NA	NA	NA	NA
cluster150205	0	1	0	0	0	0	1	cluster150205			NA	NA	PF13609
cluster15157	0	1	0	0	0	0	1	cluster15157			SM00209;SM00209	Thrombospondin type-1 (TSP1) repeat;Thrombospondin type-1 (TSP1) repeat	PF00090;PF00090;PF00090	Thrombospondin type-1 (TSP1) repeat;Thrombospondin type-1 (TSP1) repeat;Thrombospondin type-1 (TSP1) repeat
cluster151765	0	1	0	0	0	0	1	cluster151765			NA	NA	NA	NA
cluster153225	0	1	0	0	0	0	1	cluster153225			NA	NA	PF02304;PF02304;PF02305;PF02305;PF02925;PF02925;PF04687;PF04687;PF05840;PF05840;PF02306;PF02306;PF05840	Scaffold protein B;Scaffold protein B;Microviridae F protein;Microviridae F protein;Scaffold protein D;Scaffold protein D;Minor spike protein;Minor spike protein;Replication gene A protein;Replication gene A protein;Major spike protein G;Major spike protein G;Replication gene A protein
cluster1549	0	1	0	0	0	0	1	cluster1549			NA	NA	PF05585;PF05380;PF00665;PF03564	Peptidase aspartic, putative;Retrotransposon, Pao;Integrase, catalytic core;Protein of unknown function DUF1759
cluster15759	0	1	0	0	0	0	1	cluster15759			NA	NA	NA	NA
cluster157785	0	1	0	0	0	0	1	cluster157785			NA	NA	NA	NA
cluster15787	0	1	0	0	0	0	1	cluster15787			NA	NA	NA	NA
cluster159928	0	1	0	0	0	0	1	cluster159928			NA	NA	NA	NA
cluster162635	0	1	0	0	0	0	1	cluster162635			NA	NA	PF04749	PLAC8 motif-containing protein
cluster162824	0	1	0	0	0	0	1	cluster162824			NA	NA	PF05183	RNA-dependent RNA polymerase, eukaryotic-type
cluster163219	0	1	0	0	0	0	1	cluster163219			NA	NA	PF03348	Serine incorporator/TMS membrane protein
cluster16456	0	1	0	0	0	0	1	cluster16456			NA	NA	NA	NA
cluster165689	0	1	0	0	0	0	1	cluster165689			NA	NA	NA	NA
cluster165749	0	1	0	0	0	0	1	cluster165749			SM00198;SM00198;SM00198;SM00198;SM00198;SM00198	CAP domain;CAP domain;CAP domain;CAP domain;CAP domain;CAP domain	PF00188;PF00188;PF00188;PF00188;PF00188;PF00188	CAP domain;CAP domain;CAP domain;CAP domain;CAP domain;CAP domain
cluster166761	0	1	0	0	0	0	1	cluster166761			NA	NA	NA	NA
cluster171491	0	1	0	0	0	0	1	cluster171491			NA	NA	NA	NA
cluster172165	0	1	0	0	0	0	1	cluster172165			NA	NA	PF13087;PF13086;PF13086	;;
cluster17835	0	1	0	0	0	0	1	cluster17835			NA	NA	NA	NA
cluster183603	0	1	0	0	0	0	1	cluster183603			NA	NA	NA	NA
cluster183821	0	1	0	0	0	0	1	cluster183821			NA	NA	NA	NA
cluster184054	0	1	0	0	0	0	1	cluster184054			NA	NA	NA	NA
cluster184953	0	1	0	0	0	0	1	cluster184953			SM00020	Serine proteases, trypsin domain	PF00089	Serine proteases, trypsin domain
cluster186032	0	1	0	0	0	0	1	cluster186032			NA	NA	PF01753	Zinc finger, MYND-type
cluster186937	0	1	0	0	0	0	1	cluster186937			NA	NA	PF14752
cluster187902	0	1	0	0	0	0	1	cluster187902			NA	NA	NA	NA
cluster191136	0	1	0	0	0	0	1	cluster191136			NA	NA	NA	NA
cluster193813	0	1	0	0	0	0	1	cluster193813			NA	NA	PF00531;PF00931	Death domain;NB-ARC
cluster194164	0	1	0	0	0	0	1	cluster194164			NA	NA	NA	NA
cluster1943	0	1	0	0	0	0	1	cluster1943			SM00179;SM00179;SM00409;SM00408;SM00181;SM00181;SM00181;SM00181;SM00765;SM00765;SM00765	EGF-like calcium-binding domain;EGF-like calcium-binding domain;Immunoglobulin subtype;Immunoglobulin subtype 2;EGF-like domain;EGF-like domain;EGF-like domain;EGF-like domain;Seven cysteines, N-terminal;Seven cysteines, N-terminal;Seven cysteines, N-terminal	PF07679;PF07645;PF14670;PF13385;PF13385	Immunoglobulin I-set;EGF-like calcium-binding domain;;;
cluster19641	0	1	0	0	0	0	1	cluster19641			NA	NA	NA	NA
cluster19808	0	1	0	0	0	0	1	cluster19808			NA	NA	PF13843	PiggyBac transposable element-derived protein
cluster20234	0	1	0	0	0	0	1	cluster20234			NA	NA	NA	NA
cluster20440	0	1	0	0	0	0	1	cluster20440			SM00032;SM01411;SM01411	Sushi/SCR/CCP domain;Tyrosine-protein kinase ephrin type A/B receptor-like;Tyrosine-protein kinase ephrin type A/B receptor-like	PF02494;PF02494;PF00084;PF15711;PF07699;PF07699	HYR domain;HYR domain;Sushi/SCR/CCP domain;;Tyrosine-protein kinase ephrin type A/B receptor-like;Tyrosine-protein kinase ephrin type A/B receptor-like
cluster204512	0	1	0	0	0	0	1	cluster204512			NA	NA	NA	NA
cluster206913	0	1	0	0	0	0	1	cluster206913			NA	NA	PF07690	Major facilitator superfamily
cluster20758	0	1	0	0	0	0	1	cluster20758			NA	NA	NA	NA
cluster209060	0	1	0	0	0	0	1	cluster209060			NA	NA	NA	NA
cluster20995	0	1	0	0	0	0	1	cluster20995			NA	NA	NA	NA
cluster21056	0	1	0	0	0	0	1	cluster21056			NA	NA	PF02140	D-galactoside/L-rhamnose binding SUEL lectin domain
cluster211876	0	1	0	0	0	0	1	cluster211876			NA	NA	NA	NA
cluster21277	0	1	0	0	0	0	1	cluster21277			NA	NA	PF00004	ATPase, AAA-type, core
cluster21616	0	1	0	0	0	0	1	cluster21616			SM00560	LamG-like jellyroll fold	PF13385
cluster21750	0	1	0	0	0	0	1	cluster21750			NA	NA	NA	NA
cluster22025	0	1	0	0	0	0	1	cluster22025			NA	NA	PF13843	PiggyBac transposable element-derived protein
cluster24325	0	1	0	0	0	0	1	cluster24325			SM00198	CAP domain	PF00188;PF00092	CAP domain;von Willebrand factor, type A
cluster24886	0	1	0	0	0	0	1	cluster24886			NA	NA	NA	NA
cluster26404	0	1	0	0	0	0	1	cluster26404			NA	NA	NA	NA
cluster26688	0	1	0	0	0	0	1	cluster26688			NA	NA	NA	NA
cluster26800	0	1	0	0	0	0	1	cluster26800			NA	NA	PF12340;PF12359	Protein of unknown function DUF3638;Protein of unknown function DUF3645
cluster28674	0	1	0	0	0	0	1	cluster28674			NA	NA	PF01764	Fungal lipase-like domain
cluster29187	0	1	0	0	0	0	1	cluster29187			SM00277	Granulin	PF00396	Granulin
cluster29440	0	1	0	0	0	0	1	cluster29440			NA	NA	NA	NA
cluster2949	0	1	0	0	0	0	1	cluster2949			SM00181;SM00181;SM00181;SM00181;SM00181;SM00181;SM00181;SM00181	EGF-like domain;EGF-like domain;EGF-like domain;EGF-like domain;EGF-like domain;EGF-like domain;EGF-like domain;EGF-like domain	NA	NA
cluster30121	0	1	0	0	0	0	1	cluster30121			NA	NA	NA	NA
cluster30218	0	1	0	0	0	0	1	cluster30218			NA	NA	NA	NA
cluster30796	0	1	0	0	0	0	1	cluster30796			NA	NA	NA	NA
cluster30891	0	1	0	0	0	0	1	cluster30891			NA	NA	PF00270	DEAD/DEAH box helicase domain
cluster31109	0	1	0	0	0	0	1	cluster31109			NA	NA	PF00520;PF08763;PF16905;PF00520;PF00520;PF00520;PF00520	Ion transport domain;Voltage-dependent calcium channel, alpha-1 subunit, IQ domain;Voltage-dependent L-type calcium channel, IQ-associated domain;Ion transport domain;Ion transport domain;Ion transport domain;Ion transport domain
cluster31161	0	1	0	0	0	0	1	cluster31161			NA	NA	NA	NA
cluster31197	0	1	0	0	0	0	1	cluster31197			NA	NA	NA	NA
cluster31289	0	1	0	0	0	0	1	cluster31289			NA	NA	NA	NA
cluster31516	0	1	0	0	0	0	1	cluster31516			SM01265	Mab-21 domain	PF03281	Mab-21 domain
cluster31723	0	1	0	0	0	0	1	cluster31723			NA	NA	NA	NA
cluster32231	0	1	0	0	0	0	1	cluster32231			NA	NA	NA	NA
cluster33703	0	1	0	0	0	0	1	cluster33703			NA	NA	NA	NA
cluster35413	0	1	0	0	0	0	1	cluster35413			SM00479	Exonuclease, RNase T/DNA polymerase III	PF00929	Exonuclease, RNase T/DNA polymerase III
cluster36147	0	1	0	0	0	0	1	cluster36147			NA	NA	PF07732;PF07731;PF00394	Multicopper oxidase, type 3;Multicopper oxidase, type 2;Multicopper oxidase, type 1
cluster36638	0	1	0	0	0	0	1	cluster36638			NA	NA	PF13087;PF13086	;
cluster37478	0	1	0	0	0	0	1	cluster37478			SM00198;SM00198	CAP domain;CAP domain	PF00188;PF00188	CAP domain;CAP domain
cluster3929	0	1	0	0	0	0	1	cluster3929			SM00702	Prolyl 4-hydroxylase, alpha subunit	PF13640	Oxoglutarate/iron-dependent dioxygenase
cluster39354	0	1	0	0	0	0	1	cluster39354			NA	NA	NA	NA
cluster40586	0	1	0	0	0	0	1	cluster40586			NA	NA	NA	NA
cluster42120	0	1	0	0	0	0	1	cluster42120			SM00360	RNA recognition motif domain	PF00076	RNA recognition motif domain
cluster42609	0	1	0	0	0	0	1	cluster42609			NA	NA	NA	NA
cluster42738	0	1	0	0	0	0	1	cluster42738			NA	NA	PF01401	Peptidase M2, peptidyl-dipeptidase A
cluster42923	0	1	0	0	0	0	1	cluster42923			SM00179;SM00179;SM00179;SM00179;SM00179;SM00179;SM00179;SM00181;SM00181;SM00181;SM00181;SM00181;SM00181;SM00181	EGF-like calcium-binding domain;EGF-like calcium-binding domain;EGF-like calcium-binding domain;EGF-like calcium-binding domain;EGF-like calcium-binding domain;EGF-like calcium-binding domain;EGF-like calcium-binding domain;EGF-like domain;EGF-like domain;EGF-like domain;EGF-like domain;EGF-like domain;EGF-like domain;EGF-like domain	PF07645;PF07645;PF07645;PF07645;PF07645;PF07645	EGF-like calcium-binding domain;EGF-like calcium-binding domain;EGF-like calcium-binding domain;EGF-like calcium-binding domain;EGF-like calcium-binding domain;EGF-like calcium-binding domain
cluster43029	0	1	0	0	0	0	1	cluster43029			NA	NA	NA	NA
cluster44064	0	1	0	0	0	0	1	cluster44064			NA	NA	PF13843	PiggyBac transposable element-derived protein
cluster44133	0	1	0	0	0	0	1	cluster44133			NA	NA	NA	NA
cluster44230	0	1	0	0	0	0	1	cluster44230			NA	NA	NA	NA
cluster44232	0	1	0	0	0	0	1	cluster44232			NA	NA	NA	NA
cluster45366	0	1	0	0	0	0	1	cluster45366			NA	NA	PF06309	Torsin
cluster45432	0	1	0	0	0	0	1	cluster45432			NA	NA	NA	NA
cluster45476	0	1	0	0	0	0	1	cluster45476			NA	NA	PF09738	Leucine-rich repeat flightless-interacting protein 1/2
cluster45729	0	1	0	0	0	0	1	cluster45729			NA	NA	NA	NA
cluster45968	0	1	0	0	0	0	1	cluster45968			NA	NA	NA	NA
cluster45995	0	1	0	0	0	0	1	cluster45995			NA	NA	NA	NA
cluster48363	0	1	0	0	0	0	1	cluster48363			NA	NA	NA	NA
cluster49126	0	1	0	0	0	0	1	cluster49126			NA	NA	NA	NA
cluster50283	0	1	0	0	0	0	1	cluster50283			NA	NA	NA	NA
cluster50544	0	1	0	0	0	0	1	cluster50544			NA	NA	PF05368	NmrA-like domain
cluster5126	0	1	0	0	0	0	1	cluster5126			NA	NA	NA	NA
cluster5206	0	1	0	0	0	0	1	cluster5206			NA	NA	NA	NA
cluster52317	0	1	0	0	0	0	1	cluster52317			NA	NA	NA	NA
cluster54319	0	1	0	0	0	0	1	cluster54319			NA	NA	NA	NA
cluster54707	0	1	0	0	0	0	1	cluster54707			NA	NA	NA	NA
cluster5636	0	1	0	0	0	0	1	cluster5636			SM00758;SM00758	PA14 domain;PA14 domain	PF07691;PF07691;PF07691	PA14 domain;PA14 domain;PA14 domain
cluster56710	0	1	0	0	0	0	1	cluster56710			NA	NA	PF07690	Major facilitator superfamily
cluster56909	0	1	0	0	0	0	1	cluster56909			NA	NA	NA	NA
cluster57032	0	1	0	0	0	0	1	cluster57032			NA	NA	NA	NA
cluster57160	0	1	0	0	0	0	1	cluster57160			NA	NA	NA	NA
cluster58664	0	1	0	0	0	0	1	cluster58664			NA	NA	PF09361	Phasin
cluster59789	0	1	0	0	0	0	1	cluster59789			NA	NA	PF13086;PF13086;PF13087	;;
cluster59816	0	1	0	0	0	0	1	cluster59816			NA	NA	PF07690	Major facilitator superfamily
cluster59847	0	1	0	0	0	0	1	cluster59847			SM00513	SAP domain	PF02037	SAP domain
cluster59938	0	1	0	0	0	0	1	cluster59938			NA	NA	NA	NA
cluster6058	0	1	0	0	0	0	1	cluster6058			NA	NA	NA	NA
cluster60994	0	1	0	0	0	0	1	cluster60994			NA	NA	NA	NA
cluster61280	0	1	0	0	0	0	1	cluster61280			NA	NA	PF07690	Major facilitator superfamily
cluster61746	0	1	0	0	0	0	1	cluster61746			NA	NA	PF00520;PF00520;PF00520;PF00520;PF08763;PF16905	Ion transport domain;Ion transport domain;Ion transport domain;Ion transport domain;Voltage-dependent calcium channel, alpha-1 subunit, IQ domain;Voltage-dependent L-type calcium channel, IQ-associated domain
cluster61844	0	1	0	0	0	0	1	cluster61844			NA	NA	NA	NA
cluster62048	0	1	0	0	0	0	1	cluster62048			NA	NA	NA	NA
cluster63068	0	1	0	0	0	0	1	cluster63068			NA	NA	PF03175	DNA-directed DNA polymerase, family B, mitochondria/virus
cluster63743	0	1	0	0	0	0	1	cluster63743			NA	NA	PF00270	DEAD/DEAH box helicase domain
cluster64871	0	1	0	0	0	0	1	cluster64871			NA	NA	PF07690	Major facilitator superfamily
cluster64985	0	1	0	0	0	0	1	cluster64985			NA	NA	NA	NA
cluster65493	0	1	0	0	0	0	1	cluster65493			NA	NA	PF03368	Dicer dimerisation domain
cluster66233	0	1	0	0	0	0	1	cluster66233			NA	NA	NA	NA
cluster66433	0	1	0	0	0	0	1	cluster66433			SM00034;SM00034	C-type lectin-like;C-type lectin-like	PF00059;PF00059	C-type lectin-like;C-type lectin-like
cluster67512	0	1	0	0	0	0	1	cluster67512			NA	NA	NA	NA
cluster67562	0	1	0	0	0	0	1	cluster67562			SM00179;SM00179;SM00181;SM00181	EGF-like calcium-binding domain;EGF-like calcium-binding domain;EGF-like domain;EGF-like domain	PF07645;PF07645	EGF-like calcium-binding domain;EGF-like calcium-binding domain
cluster68066	0	1	0	0	0	0	1	cluster68066			NA	NA	PF00351	Aromatic amino acid hydroxylase, C-terminal
cluster68104	0	1	0	0	0	0	1	cluster68104			SM00198	CAP domain	PF00188	CAP domain
cluster68225	0	1	0	0	0	0	1	cluster68225			NA	NA	NA	NA
cluster6901	0	1	0	0	0	0	1	cluster6901			NA	NA	PF00646	F-box domain
cluster69185	0	1	0	0	0	0	1	cluster69185			NA	NA	NA	NA
cluster69418	0	1	0	0	0	0	1	cluster69418			NA	NA	NA	NA
cluster70209	0	1	0	0	0	0	1	cluster70209			NA	NA	NA	NA
cluster70853	0	1	0	0	0	0	1	cluster70853			NA	NA	NA	NA
cluster71163	0	1	0	0	0	0	1	cluster71163			NA	NA	PF06736;PF06736	Endosomal/lysomomal potassium channel TMEM175;Endosomal/lysomomal potassium channel TMEM175
cluster7165	0	1	0	0	0	0	1	cluster7165			SM00179;SM00179;SM00179;SM00179;SM00179;SM00179;SM00181;SM00181;SM00181;SM00181;SM00181	EGF-like calcium-binding domain;EGF-like calcium-binding domain;EGF-like calcium-binding domain;EGF-like calcium-binding domain;EGF-like calcium-binding domain;EGF-like calcium-binding domain;EGF-like domain;EGF-like domain;EGF-like domain;EGF-like domain;EGF-like domain	PF07714;PF07645;PF07645;PF07645;PF07645;PF07645;PF07645	Serine-threonine/tyrosine-protein kinase, catalytic domain;EGF-like calcium-binding domain;EGF-like calcium-binding domain;EGF-like calcium-binding domain;EGF-like calcium-binding domain;EGF-like calcium-binding domain;EGF-like calcium-binding domain
cluster72509	0	1	0	0	0	0	1	cluster72509			NA	NA	NA	NA
cluster72901	0	1	0	0	0	0	1	cluster72901			SM00235	Peptidase, metallopeptidase	PF01400	Peptidase M12A
cluster73038	0	1	0	0	0	0	1	cluster73038			NA	NA	NA	NA
cluster74144	0	1	0	0	0	0	1	cluster74144			NA	NA	NA	NA
cluster74292	0	1	0	0	0	0	1	cluster74292			SM00504	U box domain	PF04564	U box domain
cluster74608	0	1	0	0	0	0	1	cluster74608			NA	NA	NA	NA
cluster75130	0	1	0	0	0	0	1	cluster75130			NA	NA	NA	NA
cluster76096	0	1	0	0	0	0	1	cluster76096			NA	NA	NA	NA
cluster78664	0	1	0	0	0	0	1	cluster78664			NA	NA	NA	NA
cluster7893	0	1	0	0	0	0	1	cluster7893			NA	NA	PF14295;PF14295;PF04685;PF12215	PAN/Apple domain;PAN/Apple domain;Glycosyl-hydrolase family 116, catalytic region;Glycosyl-hydrolase family 116, N-terminal
cluster79677	0	1	0	0	0	0	1	cluster79677			NA	NA	NA	NA
cluster79767	0	1	0	0	0	0	1	cluster79767			NA	NA	NA	NA
cluster83294	0	1	0	0	0	0	1	cluster83294			NA	NA	NA	NA
cluster844	0	1	0	0	0	0	1	cluster844			NA	NA	NA	NA
cluster8450	0	1	0	0	0	0	1	cluster8450			NA	NA	NA	NA
cluster84785	0	1	0	0	0	0	1	cluster84785			NA	NA	NA	NA
cluster8532	0	1	0	0	0	0	1	cluster8532			NA	NA	NA	NA
cluster85348	0	1	0	0	0	0	1	cluster85348			SM00355;SM00355;SM00355;SM00355;SM00355;SM00355;SM00355;SM00355;SM00355;SM00355;SM00355;SM00355	Zinc finger C2H2-type;Zinc finger C2H2-type;Zinc finger C2H2-type;Zinc finger C2H2-type;Zinc finger C2H2-type;Zinc finger C2H2-type;Zinc finger C2H2-type;Zinc finger C2H2-type;Zinc finger C2H2-type;Zinc finger C2H2-type;Zinc finger C2H2-type;Zinc finger C2H2-type	PF13894;PF12874;PF12874;PF12874	;;;
cluster86826	0	1	0	0	0	0	1	cluster86826			NA	NA	PF03368	Dicer dimerisation domain
cluster89430	0	1	0	0	0	0	1	cluster89430			SM00249	Zinc finger, PHD-type	PF02301	HORMA domain
cluster90209	0	1	0	0	0	0	1	cluster90209			NA	NA	NA	NA
cluster91242	0	1	0	0	0	0	1	cluster91242			SM00724	TRAM/LAG1/CLN8 homology domain	PF03798	TRAM/LAG1/CLN8 homology domain
cluster91539	0	1	0	0	0	0	1	cluster91539			SM00020	Serine proteases, trypsin domain	PF00089	Serine proteases, trypsin domain
cluster92980	0	1	0	0	0	0	1	cluster92980			NA	NA	PF12359;PF12340	Protein of unknown function DUF3645;Protein of unknown function DUF3638
cluster126830	1	0	0	1	1	1	4	cluster126830			NA	NA	NA	NA
cluster139971	1	0	0	1	1	1	4	cluster139971			NA	NA	NA	NA
cluster179226	1	0	0	1	1	1	4	cluster179226			NA	NA	NA	NA
cluster189302	1	0	0	1	1	1	4	cluster189302			NA	NA	NA	NA
cluster193045	1	0	0	1	1	1	4	cluster193045			SM00216	von Willebrand factor, type D domain	PF00094;PF00059	von Willebrand factor, type D domain;C-type lectin-like
cluster25405	1	0	0	1	1	1	4	cluster25405			NA	NA	PF01421;PF01421	Peptidase M12B, ADAM/reprolysin;Peptidase M12B, ADAM/reprolysin
cluster47152	1	0	0	1	1	1	4	cluster47152			NA	NA	NA	NA
cluster60779	1	0	0	1	1	1	4	cluster60779			NA	NA	PF00040	Fibronectin, type II, collagen-binding
cluster61556	1	0	0	1	1	1	4	cluster61556			SM00050;SM00209	Disintegrin domain;Thrombospondin type-1 (TSP1) repeat	PF07691;PF00200;PF00754;PF01562;PF00090;PF01421	PA14 domain;Disintegrin domain;Coagulation factor 5/8 C-terminal domain;Peptidase M12B, propeptide;Thrombospondin type-1 (TSP1) repeat;Peptidase M12B, ADAM/reprolysin
cluster6334	1	0	0	1	1	1	4	cluster6334			NA	NA	NA	NA
cluster67485	1	0	0	1	1	1	4	cluster67485			SM00209;SM00209	Thrombospondin type-1 (TSP1) repeat;Thrombospondin type-1 (TSP1) repeat	PF00090;PF00090	Thrombospondin type-1 (TSP1) repeat;Thrombospondin type-1 (TSP1) repeat
cluster67887	1	0	0	1	1	1	4	cluster67887			SM00454	Sterile alpha motif domain	PF00536	Sterile alpha motif domain
cluster77025	1	0	0	1	1	1	4	cluster77025			NA	NA	PF00001	G protein-coupled receptor, rhodopsin-like
cluster82781	1	0	0	1	1	1	4	cluster82781			NA	NA	PF03645	Tctex-1
cluster128761	1	0	0	1	1	1	4	cluster128761			NA	NA	NA	NA
cluster135555	1	0	0	1	1	1	4	cluster135555			NA	NA	NA	NA
cluster176571	1	0	0	1	1	1	4	cluster176571			SM01153	FAM46 family	PF07984	FAM46 family
cluster193329	1	0	0	1	1	1	4	cluster193329			NA	NA	NA	NA
cluster43939	1	0	0	1	1	1	4	cluster43939			NA	NA	PF00530	SRCR domain
cluster73000	1	0	0	1	1	1	4	cluster73000			SM00216;SM00539;SM00723	von Willebrand factor, type D domain;NIDO domain;AMOP domain	PF06119;PF03782;PF00094	NIDO domain;AMOP domain;von Willebrand factor, type D domain
cluster100999	1	0	0	0	1	1	3	cluster100999			SM00198	CAP domain	PF00188	CAP domain
cluster181247	1	0	0	0	1	1	3	cluster181247			SM00360;SM00360;SM00360	RNA recognition motif domain;RNA recognition motif domain;RNA recognition motif domain	PF00076;PF13893;PF13893	RNA recognition motif domain;;
cluster203214	1	0	0	0	1	1	3	cluster203214			NA	NA	PF01562	Peptidase M12B, propeptide
cluster206167	1	0	0	0	1	1	3	cluster206167			SM00235	Peptidase, metallopeptidase	PF01471;PF00413	Peptidoglycan binding-like;Peptidase M10, metallopeptidase
cluster209418	1	0	0	0	1	1	3	cluster209418			SM00041	Cystine knot, C-terminal	PF03045	DAN
cluster76821	1	0	0	0	1	1	3	cluster76821			NA	NA	NA	NA
cluster85232	1	0	0	0	1	1	3	cluster85232			SM00031;SM00031	Death effector domain;Death effector domain	PF00531;PF01335	Death domain;Death effector domain
cluster96231	1	0	0	0	1	1	3	cluster96231			NA	NA	NA	NA
cluster148298	1	0	0	0	1	1	3	cluster148298			NA	NA	NA	NA
cluster163700	1	0	0	0	1	1	3	cluster163700			SM00173;SM00175;SM00174	;;	PF00071	Small GTPase superfamily
cluster37538	1	0	0	0	1	1	3	cluster37538			SM00209;SM00209;SM00209;SM00209	Thrombospondin type-1 (TSP1) repeat;Thrombospondin type-1 (TSP1) repeat;Thrombospondin type-1 (TSP1) repeat;Thrombospondin type-1 (TSP1) repeat	PF00090;PF00090	Thrombospondin type-1 (TSP1) repeat;Thrombospondin type-1 (TSP1) repeat
cluster118127	1	0	0	1	0	1	3	cluster118127			NA	NA	PF00931;PF11187	NB-ARC;Protein of unknown function DUF2974
cluster134549	1	0	0	1	0	1	3	cluster134549			NA	NA	NA	NA
cluster155230	1	0	0	1	0	1	3	cluster155230			NA	NA	PF00702;PF12409;PF00122	;P-type ATPase, subfamily V;P-type ATPase, A domain
cluster165934	1	0	0	1	0	1	3	cluster165934			NA	NA	NA	NA
cluster193005	1	0	0	1	0	1	3	cluster193005			NA	NA	NA	NA
cluster194742	1	0	0	1	0	1	3	cluster194742			SM00209	Thrombospondin type-1 (TSP1) repeat	PF13385;PF00090	;Thrombospondin type-1 (TSP1) repeat
cluster197485	1	0	0	1	0	1	3	cluster197485			SM00209;SM00209	Thrombospondin type-1 (TSP1) repeat;Thrombospondin type-1 (TSP1) repeat	PF00090;PF00090	Thrombospondin type-1 (TSP1) repeat;Thrombospondin type-1 (TSP1) repeat
cluster210857	1	0	0	1	0	1	3	cluster210857			NA	NA	NA	NA
cluster218115	1	0	0	1	0	1	3	cluster218115			NA	NA	NA	NA
cluster50485	1	0	0	1	0	1	3	cluster50485			NA	NA	NA	NA
cluster66473	1	0	0	1	0	1	3	cluster66473			SM00100	Cyclic nucleotide-binding domain	PF00027	Cyclic nucleotide-binding domain
cluster84281	1	0	0	1	0	1	3	cluster84281			NA	NA	NA	NA
cluster151713	1	0	0	1	0	1	3	cluster151713			NA	NA	NA	NA
cluster16011	1	0	0	1	0	1	3	cluster16011			NA	NA	NA	NA
cluster160505	1	0	0	1	0	1	3	cluster160505			SM00209;SM00209;SM00209;SM00209	Thrombospondin type-1 (TSP1) repeat;Thrombospondin type-1 (TSP1) repeat;Thrombospondin type-1 (TSP1) repeat;Thrombospondin type-1 (TSP1) repeat	PF00090;PF00090;PF00090;PF00090	Thrombospondin type-1 (TSP1) repeat;Thrombospondin type-1 (TSP1) repeat;Thrombospondin type-1 (TSP1) repeat;Thrombospondin type-1 (TSP1) repeat
cluster179623	1	0	0	1	0	1	3	cluster179623			NA	NA	NA	NA
cluster186057	1	0	0	1	0	1	3	cluster186057			NA	NA	NA	NA
cluster214740	1	0	0	1	0	1	3	cluster214740			SM00209;SM00034	Thrombospondin type-1 (TSP1) repeat;C-type lectin-like	PF00090;PF00090;PF13385;PF00059	Thrombospondin type-1 (TSP1) repeat;Thrombospondin type-1 (TSP1) repeat;;C-type lectin-like
cluster26482	1	0	0	1	0	1	3	cluster26482			SM00209;SM00209	Thrombospondin type-1 (TSP1) repeat;Thrombospondin type-1 (TSP1) repeat	PF00090;PF00090;PF00090	Thrombospondin type-1 (TSP1) repeat;Thrombospondin type-1 (TSP1) repeat;Thrombospondin type-1 (TSP1) repeat
cluster62299	1	0	0	1	0	1	3	cluster62299			NA	NA	NA	NA
cluster76546	1	0	0	1	0	1	3	cluster76546			NA	NA	NA	NA
cluster87709	1	0	0	1	0	1	3	cluster87709			NA	NA	NA	NA
cluster104588	1	0	0	0	0	1	2	cluster104588			NA	NA	PF06736;PF06736	Endosomal/lysomomal potassium channel TMEM175;Endosomal/lysomomal potassium channel TMEM175
cluster150264	1	0	0	0	0	1	2	cluster150264			SM00714	LPS-induced tumour necrosis factor alpha factor	PF10601	LPS-induced tumour necrosis factor alpha factor
cluster166190	1	0	0	0	0	1	2	cluster166190			NA	NA	NA	NA
cluster167928	1	0	0	0	0	1	2	cluster167928			NA	NA	NA	NA
cluster211687	1	0	0	0	0	1	2	cluster211687			NA	NA	NA	NA
cluster43243	1	0	0	0	0	1	2	cluster43243			NA	NA	NA	NA
cluster60490	1	0	0	0	0	1	2	cluster60490			NA	NA	PF13374;PF13374	Tetratricopeptide-like helical domain;Tetratricopeptide-like helical domain
cluster65774	1	0	0	0	0	1	2	cluster65774			SM00179;SM00179;SM00181;SM00181	EGF-like calcium-binding domain;EGF-like calcium-binding domain;EGF-like domain;EGF-like domain	PF07645;PF07645	EGF-like calcium-binding domain;EGF-like calcium-binding domain
cluster71376	1	0	0	0	0	1	2	cluster71376			NA	NA	PF07885;PF07885	Potassium channel domain;Potassium channel domain
cluster34039	1	0	0	0	0	1	2	cluster34039			SM00271	DnaJ domain	PF00226	DnaJ domain
cluster58244	1	0	0	0	0	1	2	cluster58244			NA	NA	NA	NA
cluster159436	1	0	0	1	1	0	3	cluster159436			NA	NA	PF14388	Protein of unknown function DUF4419
cluster191292	1	0	0	1	1	0	3	cluster191292			NA	NA	PF00059	C-type lectin-like
cluster74571	1	0	0	1	1	0	3	cluster74571			NA	NA	NA	NA
cluster105303	1	0	0	1	1	0	3	cluster105303			NA	NA	PF03945	Pesticidal crystal protein, N-terminal
cluster197525	1	0	0	1	1	0	3	cluster197525			SM00235;SM00254;SM00254	Peptidase, metallopeptidase;ShKT domain;ShKT domain	PF01549;PF01549;PF01400	ShKT domain;ShKT domain;Peptidase M12A
cluster35617	1	0	0	1	1	0	3	cluster35617			SM00382	AAA+ ATPase domain	PF00005;PF01061	ABC transporter-like;ABC-2 type transporter
cluster98573	1	0	0	1	1	0	3	cluster98573			NA	NA	NA	NA
cluster150974	1	0	0	0	1	0	2	cluster150974			NA	NA	PF05978	Ion channel regulatory protein, UNC-93
cluster26836	1	0	0	0	1	0	2	cluster26836			SM00249;SM00249;SM00249;SM00249;SM00523;SM00523	Zinc finger, PHD-type;Zinc finger, PHD-type;Zinc finger, PHD-type;Zinc finger, PHD-type;MAD homology 1, Dwarfin-type;MAD homology 1, Dwarfin-type	PF03165;PF03165	MAD homology 1, Dwarfin-type;MAD homology 1, Dwarfin-type
cluster56383	1	0	0	0	1	0	2	cluster56383			NA	NA	PF04505	CD225/Dispanin family
cluster68337	1	0	0	0	1	0	2	cluster68337			NA	NA	NA	NA
cluster92868	1	0	0	0	1	0	2	cluster92868			NA	NA	NA	NA
cluster9817	1	0	0	0	1	0	2	cluster9817			NA	NA	NA	NA
cluster11635	1	0	0	0	1	0	2	cluster11635			NA	NA	PF13385
cluster175857	1	0	0	0	1	0	2	cluster175857			SM00741;SM00741	Saposin B type domain;Saposin B type domain	PF05184	Saposin-like type B, region 1
cluster22310	1	0	0	0	1	0	2	cluster22310			NA	NA	NA	NA
cluster104867	1	0	0	1	0	0	2	cluster104867			NA	NA	NA	NA
cluster123094	1	0	0	1	0	0	2	cluster123094			NA	NA	NA	NA
cluster125347	1	0	0	1	0	0	2	cluster125347			NA	NA	NA	NA
cluster158046	1	0	0	1	0	0	2	cluster158046			NA	NA	PF06369	Sea anemone actinoporin-like
cluster159029	1	0	0	1	0	0	2	cluster159029			SM00198	CAP domain	PF00188	CAP domain
cluster173412	1	0	0	1	0	0	2	cluster173412			SM00389	Homeobox domain	PF00046	Homeobox domain
cluster196437	1	0	0	1	0	0	2	cluster196437			NA	NA	PF00876	Innexin
cluster196966	1	0	0	1	0	0	2	cluster196966			SM00235	Peptidase, metallopeptidase	PF01400	Peptidase M12A
cluster20305	1	0	0	1	0	0	2	cluster20305			NA	NA	NA	NA
cluster211182	1	0	0	1	0	0	2	cluster211182			NA	NA	PF03105;PF03105;PF03124	SPX domain;SPX domain;EXS, C-terminal
cluster27070	1	0	0	1	0	0	2	cluster27070			SM00382	AAA+ ATPase domain	PF06309	Torsin
cluster31639	1	0	0	1	0	0	2	cluster31639			NA	NA	NA	NA
cluster39873	1	0	0	1	0	0	2	cluster39873			SM00409;SM00042	Immunoglobulin subtype;CUB domain	PF07885;PF00060;PF00431	Potassium channel domain;Ionotropic glutamate receptor;CUB domain
cluster44526	1	0	0	1	0	0	2	cluster44526			NA	NA	PF01284	Marvel domain
cluster45911	1	0	0	1	0	0	2	cluster45911			NA	NA	NA	NA
cluster51382	1	0	0	1	0	0	2	cluster51382			SM00181;SM00181;SM00181;SM00181;SM00181;SM00181;SM00181;SM00181;SM00179;SM00179;SM00179;SM00179;SM00179;SM00179;SM00179	EGF-like domain;EGF-like domain;EGF-like domain;EGF-like domain;EGF-like domain;EGF-like domain;EGF-like domain;EGF-like domain;EGF-like calcium-binding domain;EGF-like calcium-binding domain;EGF-like calcium-binding domain;EGF-like calcium-binding domain;EGF-like calcium-binding domain;EGF-like calcium-binding domain;EGF-like calcium-binding domain	PF07645;PF07645;PF07645;PF07645;PF07645;PF07645;PF07645	EGF-like calcium-binding domain;EGF-like calcium-binding domain;EGF-like calcium-binding domain;EGF-like calcium-binding domain;EGF-like calcium-binding domain;EGF-like calcium-binding domain;EGF-like calcium-binding domain
cluster64875	1	0	0	1	0	0	2	cluster64875			NA	NA	PF10161	Essential MCU regulator, mitochondrial
cluster66797	1	0	0	1	0	0	2	cluster66797			NA	NA	PF06974;PF03007	O-acyltransferase WSD1, C-terminal;O-acyltransferase, WSD1, N-terminal
cluster68815	1	0	0	1	0	0	2	cluster68815			NA	NA	PF02140	D-galactoside/L-rhamnose binding SUEL lectin domain
cluster73657	1	0	0	1	0	0	2	cluster73657			NA	NA	PF05463	Sclerostin/Sclerostin domain-containing protein 1
cluster88666	1	0	0	1	0	0	2	cluster88666			NA	NA	PF06990	Galactose-3-O-sulfotransferase
cluster111594	1	0	0	1	0	0	2	cluster111594			NA	NA	NA	NA
cluster19532	1	0	0	1	0	0	2	cluster19532			SM00665	Cytochrome b561/ferric reductase transmembrane	PF03188	Cytochrome b561/ferric reductase transmembrane
cluster65150	1	0	0	1	0	0	2	cluster65150			SM00248;SM00248;SM00248	Ankyrin repeat;Ankyrin repeat;Ankyrin repeat	PF13637;PF12796	;Ankyrin repeat-containing domain
cluster73948	1	0	0	1	0	0	2	cluster73948			NA	NA	PF00141	Haem peroxidase, plant/fungal/bacterial
cluster100059	1	0	0	0	0	0	1	cluster100059			NA	NA	PF00849	Pseudouridine synthase, RsuA/RluB/C/D/E/F
cluster100097	1	0	0	0	0	0	1	cluster100097			NA	NA	NA	NA
cluster100899	1	0	0	0	0	0	1	cluster100899			NA	NA	PF02082	Transcription regulator Rrf2-type
cluster101496	1	0	0	0	0	0	1	cluster101496			SM00248;SM00248	Ankyrin repeat;Ankyrin repeat	PF12796	Ankyrin repeat-containing domain
cluster101737	1	0	0	0	0	0	1	cluster101737			NA	NA	NA	NA
cluster10192	1	0	0	0	0	0	1	cluster10192			NA	NA	PF00520;PF00520;PF00520;PF00520	Ion transport domain;Ion transport domain;Ion transport domain;Ion transport domain
cluster102680	1	0	0	0	0	0	1	cluster102680			NA	NA	PF03645	Tctex-1
cluster102707	1	0	0	0	0	0	1	cluster102707			NA	NA	NA	NA
cluster102805	1	0	0	0	0	0	1	cluster102805			NA	NA	NA	NA
cluster1030	1	0	0	0	0	0	1	cluster1030			NA	NA	PF01483;PF16470;PF00082	Proprotein convertase, P;Peptidase S8, pro-domain;Peptidase S8/S53 domain
cluster10357	1	0	0	0	0	0	1	cluster10357			SM00135;SM00135;SM00135;SM00135;SM00135;SM00192;SM00192;SM00192;SM00192;SM00192;SM00192;SM00192;SM00602	LDLR class B repeat;LDLR class B repeat;LDLR class B repeat;LDLR class B repeat;LDLR class B repeat;Low-density lipoprotein (LDL) receptor class A repeat;Low-density lipoprotein (LDL) receptor class A repeat;Low-density lipoprotein (LDL) receptor class A repeat;Low-density lipoprotein (LDL) receptor class A repeat;Low-density lipoprotein (LDL) receptor class A repeat;Low-density lipoprotein (LDL)…	PF15901;PF00057;PF00057;PF00057;PF00057;PF00057;PF00057;PF00041;PF00058;PF00058;PF00058;PF15902	Sortilin, C-terminal;Low-density lipoprotein (LDL) receptor class A repeat;Low-density lipoprotein (LDL) receptor class A repeat;Low-density lipoprotein (LDL) receptor class A repeat;Low-density lipoprotein (LDL) receptor class A repeat;Low-density lipoprotein (LDL) receptor class A repeat;Low-density lipoprotein (LDL) receptor class A repeat;Fibronectin type III;LDLR class B repeat;LDLR class B …
cluster10359	1	0	0	0	0	0	1	cluster10359			NA	NA	NA	NA
cluster103942	1	0	0	0	0	0	1	cluster103942			NA	NA	PF09791	Oxidoreductase-like, N-terminal
cluster10441	1	0	0	0	0	0	1	cluster10441			SM00351	Paired domain	PF00292	Paired domain
cluster104963	1	0	0	0	0	0	1	cluster104963			NA	NA	NA	NA
cluster10625	1	0	0	0	0	0	1	cluster10625			NA	NA	NA	NA
cluster106253	1	0	0	0	0	0	1	cluster106253			NA	NA	NA	NA
cluster106884	1	0	0	0	0	0	1	cluster106884			NA	NA	NA	NA
cluster107106	1	0	0	0	0	0	1	cluster107106			NA	NA	PF10277	Frag1/DRAM/Sfk1
cluster107748	1	0	0	0	0	0	1	cluster107748			NA	NA	PF04893	Yip1 domain
cluster107857	1	0	0	0	0	0	1	cluster107857			NA	NA	PF00582	UspA
cluster108233	1	0	0	0	0	0	1	cluster108233			NA	NA	PF13304	ATPase, AAA-type, core
cluster108858	1	0	0	0	0	0	1	cluster108858			NA	NA	NA	NA
cluster109079	1	0	0	0	0	0	1	cluster109079			NA	NA	PF02121	Phosphatidylinositol transfer protein
cluster109949	1	0	0	0	0	0	1	cluster109949			NA	NA	PF03328;PF07005	HpcH/HpaI aldolase/citrate lyase domain;Putative sugar-binding, N-terminal domain
cluster110108	1	0	0	0	0	0	1	cluster110108			NA	NA	PF00685	Sulfotransferase domain
cluster110652	1	0	0	0	0	0	1	cluster110652			NA	NA	PF07813	LTXXQ motif family protein
cluster11099	1	0	0	0	0	0	1	cluster11099			NA	NA	NA	NA
cluster111405	1	0	0	0	0	0	1	cluster111405			NA	NA	PF07947	YhhN-like
cluster111807	1	0	0	0	0	0	1	cluster111807			SM00028;SM00028	Tetratricopeptide repeat;Tetratricopeptide repeat	PF01753	Zinc finger, MYND-type
cluster112283	1	0	0	0	0	0	1	cluster112283			NA	NA	PF02822;PF02822	Antistasin-like domain;Antistasin-like domain
cluster11257	1	0	0	0	0	0	1	cluster11257			SM00208;SM00208	TNFR/NGFR cysteine-rich region;TNFR/NGFR cysteine-rich region	PF00531;PF00020;PF00020	Death domain;TNFR/NGFR cysteine-rich region;TNFR/NGFR cysteine-rich region
cluster112605	1	0	0	0	0	0	1	cluster112605			NA	NA	NA	NA
cluster11273	1	0	0	0	0	0	1	cluster11273			SM00314;SM00233	Ras-associating (RA) domain;Pleckstrin homology domain	PF00169;PF00788	Pleckstrin homology domain;Ras-associating (RA) domain
cluster113554	1	0	0	0	0	0	1	cluster113554			NA	NA	NA	NA
cluster113976	1	0	0	0	0	0	1	cluster113976			NA	NA	NA	NA
cluster113999	1	0	0	0	0	0	1	cluster113999			NA	NA	PF00038	Intermediate filament protein
cluster114544	1	0	0	0	0	0	1	cluster114544			NA	NA	NA	NA
cluster114752	1	0	0	0	0	0	1	cluster114752			SM00005	Death domain	PF00531	Death domain
cluster114815	1	0	0	0	0	0	1	cluster114815			NA	NA	PF00318	Ribosomal protein S2
cluster114955	1	0	0	0	0	0	1	cluster114955			SM00209;SM00209;SM00209;SM00209	Thrombospondin type-1 (TSP1) repeat;Thrombospondin type-1 (TSP1) repeat;Thrombospondin type-1 (TSP1) repeat;Thrombospondin type-1 (TSP1) repeat	PF00090;PF00090;PF00090	Thrombospondin type-1 (TSP1) repeat;Thrombospondin type-1 (TSP1) repeat;Thrombospondin type-1 (TSP1) repeat
cluster115482	1	0	0	0	0	0	1	cluster115482			NA	NA	PF13609
cluster116138	1	0	0	0	0	0	1	cluster116138			SM00209	Thrombospondin type-1 (TSP1) repeat	PF00090	Thrombospondin type-1 (TSP1) repeat
cluster116955	1	0	0	0	0	0	1	cluster116955			SM00181;SM00181;SM00181	EGF-like domain;EGF-like domain;EGF-like domain	NA	NA
cluster117043	1	0	0	0	0	0	1	cluster117043			NA	NA	NA	NA
cluster117104	1	0	0	0	0	0	1	cluster117104			NA	NA	NA	NA
cluster11725	1	0	0	0	0	0	1	cluster11725			NA	NA	PF16977	Apextrin, C-terminal domain
cluster117964	1	0	0	0	0	0	1	cluster117964			NA	NA	NA	NA
cluster118208	1	0	0	0	0	0	1	cluster118208			NA	NA	PF07562;PF01094;PF00003	GPCR, family 3, nine cysteines domain;Receptor, ligand binding region;GPCR family 3, C-terminal
cluster118546	1	0	0	0	0	0	1	cluster118546			SM00957	SecA DEAD-like, N-terminal	PF07517	SecA DEAD-like, N-terminal
cluster119710	1	0	0	0	0	0	1	cluster119710			NA	NA	PF13609
cluster120408	1	0	0	0	0	0	1	cluster120408			NA	NA	NA	NA
cluster12097	1	0	0	0	0	0	1	cluster12097			NA	NA	NA	NA
cluster121036	1	0	0	0	0	0	1	cluster121036			NA	NA	PF00001	G protein-coupled receptor, rhodopsin-like
cluster122502	1	0	0	0	0	0	1	cluster122502			SM00179;SM00179;SM00179;SM00181;SM00181;SM00181	EGF-like calcium-binding domain;EGF-like calcium-binding domain;EGF-like calcium-binding domain;EGF-like domain;EGF-like domain;EGF-like domain	PF07645;PF07645;PF07645	EGF-like calcium-binding domain;EGF-like calcium-binding domain;EGF-like calcium-binding domain
cluster123035	1	0	0	0	0	0	1	cluster123035			NA	NA	NA	NA
cluster123103	1	0	0	0	0	0	1	cluster123103			NA	NA	NA	NA
cluster123595	1	0	0	0	0	0	1	cluster123595			NA	NA	NA	NA
cluster123942	1	0	0	0	0	0	1	cluster123942			SM00494;SM00494;SM00494	Chitin binding domain;Chitin binding domain;Chitin binding domain	PF01607	Chitin binding domain
cluster124371	1	0	0	0	0	0	1	cluster124371			NA	NA	NA	NA
cluster124542	1	0	0	0	0	0	1	cluster124542			NA	NA	PF00619	CARD domain
cluster125358	1	0	0	0	0	0	1	cluster125358			NA	NA	PF07084;PF07084	Spot 14 family;Spot 14 family
cluster125428	1	0	0	0	0	0	1	cluster125428			SM00179;SM00179;SM00179;SM00179;SM00179;SM00179;SM00181;SM00181;SM00181;SM00181;SM00181;SM00181;SM00042	EGF-like calcium-binding domain;EGF-like calcium-binding domain;EGF-like calcium-binding domain;EGF-like calcium-binding domain;EGF-like calcium-binding domain;EGF-like calcium-binding domain;EGF-like domain;EGF-like domain;EGF-like domain;EGF-like domain;EGF-like domain;EGF-like domain;CUB domain	PF00431;PF07645;PF07645;PF07645;PF07645;PF12947;PF12947;PF00002	CUB domain;EGF-like calcium-binding domain;EGF-like calcium-binding domain;EGF-like calcium-binding domain;EGF-like calcium-binding domain;EGF domain;EGF domain;GPCR, family 2, secretin-like
cluster125491	1	0	0	0	0	0	1	cluster125491			NA	NA	NA	NA
cluster126245	1	0	0	0	0	0	1	cluster126245			NA	NA	PF00339	Arrestin-like, N-terminal
cluster126309	1	0	0	0	0	0	1	cluster126309			NA	NA	NA	NA
cluster126556	1	0	0	0	0	0	1	cluster126556			NA	NA	NA	NA
cluster131111	1	0	0	0	0	0	1	cluster131111			NA	NA	NA	NA
cluster131186	1	0	0	0	0	0	1	cluster131186			NA	NA	NA	NA
cluster131995	1	0	0	0	0	0	1	cluster131995			NA	NA	NA	NA
cluster13225	1	0	0	0	0	0	1	cluster13225			NA	NA	PF01189;PF01472	SAM-dependent methyltransferase RsmB/NOP2-type;PUA domain
cluster132340	1	0	0	0	0	0	1	cluster132340			NA	NA	PF00106	Short-chain dehydrogenase/reductase SDR
cluster132451	1	0	0	0	0	0	1	cluster132451			SM00181;SM00181;SM00179;SM00179	EGF-like domain;EGF-like domain;EGF-like calcium-binding domain;EGF-like calcium-binding domain	PF07645;PF00008	EGF-like calcium-binding domain;EGF-like domain
cluster132560	1	0	0	0	0	0	1	cluster132560			NA	NA	NA	NA
cluster132596	1	0	0	0	0	0	1	cluster132596			SM00454	Sterile alpha motif domain	PF12736;PF00536	CABIT domain;Sterile alpha motif domain
cluster133249	1	0	0	0	0	0	1	cluster133249			NA	NA	PF00034	Cytochrome c-like domain
cluster134037	1	0	0	0	0	0	1	cluster134037			NA	NA	PF05729
cluster136093	1	0	0	0	0	0	1	cluster136093			SM00060;SM00060;SM00060	Fibronectin type III;Fibronectin type III;Fibronectin type III	PF07885;PF00041;PF00041;PF00041	Potassium channel domain;Fibronectin type III;Fibronectin type III;Fibronectin type III
cluster136293	1	0	0	0	0	0	1	cluster136293			NA	NA	NA	NA
cluster136787	1	0	0	0	0	0	1	cluster136787			NA	NA	NA	NA
cluster137224	1	0	0	0	0	0	1	cluster137224			SM00209;SM00209	Thrombospondin type-1 (TSP1) repeat;Thrombospondin type-1 (TSP1) repeat	PF02140;PF02140;PF00090;PF00090	D-galactoside/L-rhamnose binding SUEL lectin domain;D-galactoside/L-rhamnose binding SUEL lectin domain;Thrombospondin type-1 (TSP1) repeat;Thrombospondin type-1 (TSP1) repeat
cluster137552	1	0	0	0	0	0	1	cluster137552			NA	NA	PF13472	SGNH hydrolase-type esterase domain
cluster13757	1	0	0	0	0	0	1	cluster13757			NA	NA	PF14857	Transmembrane protein 151
cluster13760	1	0	0	0	0	0	1	cluster13760			NA	NA	NA	NA
cluster137688	1	0	0	0	0	0	1	cluster137688			NA	NA	PF00822	PMP-22/EMP/MP20/Claudin superfamily
cluster137721	1	0	0	0	0	0	1	cluster137721			NA	NA	PF14778	ODR-4-like
cluster137975	1	0	0	0	0	0	1	cluster137975			NA	NA	PF05811	Protein of unknown function DUF842, eukaryotic
cluster138413	1	0	0	0	0	0	1	cluster138413			NA	NA	PF01435	Peptidase M48
cluster139104	1	0	0	0	0	0	1	cluster139104			NA	NA	NA	NA
cluster139829	1	0	0	0	0	0	1	cluster139829			NA	NA	NA	NA
cluster14016	1	0	0	0	0	0	1	cluster14016			NA	NA	PF05699	HAT, C-terminal dimerisation domain
cluster140417	1	0	0	0	0	0	1	cluster140417			SM00248;SM00248;SM00248;SM00248	Ankyrin repeat;Ankyrin repeat;Ankyrin repeat;Ankyrin repeat	PF12796;PF12796	Ankyrin repeat-containing domain;Ankyrin repeat-containing domain
cluster141545	1	0	0	0	0	0	1	cluster141545			SM00382	AAA+ ATPase domain	PF00528;PF00528;PF01547;PF00005	ABC transporter type 1, transmembrane domain MetI-like;ABC transporter type 1, transmembrane domain MetI-like;Solute-binding family 1;ABC transporter-like
cluster141982	1	0	0	0	0	0	1	cluster141982			NA	NA	PF13676	Toll/interleukin-1 receptor homology (TIR) domain
cluster14215	1	0	0	0	0	0	1	cluster14215			NA	NA	NA	NA
cluster142291	1	0	0	0	0	0	1	cluster142291			NA	NA	NA	NA
cluster142385	1	0	0	0	0	0	1	cluster142385			NA	NA	NA	NA
cluster14339	1	0	0	0	0	0	1	cluster14339			NA	NA	NA	NA
cluster143583	1	0	0	0	0	0	1	cluster143583			SM00235	Peptidase, metallopeptidase	PF01400	Peptidase M12A
cluster143672	1	0	0	0	0	0	1	cluster143672			NA	NA	NA	NA
cluster144218	1	0	0	0	0	0	1	cluster144218			NA	NA	NA	NA
cluster144271	1	0	0	0	0	0	1	cluster144271			NA	NA	NA	NA
cluster145928	1	0	0	0	0	0	1	cluster145928			NA	NA	PF00001	G protein-coupled receptor, rhodopsin-like
cluster146143	1	0	0	0	0	0	1	cluster146143			NA	NA	NA	NA
cluster146635	1	0	0	0	0	0	1	cluster146635			NA	NA	NA	NA
cluster146705	1	0	0	0	0	0	1	cluster146705			SM00355;SM00355;SM00355	Zinc finger C2H2-type;Zinc finger C2H2-type;Zinc finger C2H2-type	NA	NA
cluster14675	1	0	0	0	0	0	1	cluster14675			NA	NA	NA	NA
cluster147856	1	0	0	0	0	0	1	cluster147856			NA	NA	NA	NA
cluster148118	1	0	0	0	0	0	1	cluster148118			NA	NA	NA	NA
cluster148187	1	0	0	0	0	0	1	cluster148187			NA	NA	NA	NA
cluster149305	1	0	0	0	0	0	1	cluster149305			NA	NA	PF00092	von Willebrand factor, type A
cluster14936	1	0	0	0	0	0	1	cluster14936			SM00225	BTB/POZ domain	PF00520;PF02214	Ion transport domain;Potassium channel tetramerisation-type BTB domain
cluster149422	1	0	0	0	0	0	1	cluster149422			SM00005	Death domain	PF00531	Death domain
cluster149611	1	0	0	0	0	0	1	cluster149611			SM00028;SM00028;SM00028;SM00028	Tetratricopeptide repeat;Tetratricopeptide repeat;Tetratricopeptide repeat;Tetratricopeptide repeat	PF13424
cluster149728	1	0	0	0	0	0	1	cluster149728			NA	NA	PF05225	DNA binding HTH domain, Psq-type
cluster149738	1	0	0	0	0	0	1	cluster149738			SM01265	Mab-21 domain	PF03281	Mab-21 domain
cluster150163	1	0	0	0	0	0	1	cluster150163			SM00353	Myc-type, basic helix-loop-helix (bHLH) domain	PF00010	Myc-type, basic helix-loop-helix (bHLH) domain
cluster15045	1	0	0	0	0	0	1	cluster15045			NA	NA	PF02010	PKD/REJ-like domain
cluster150872	1	0	0	0	0	0	1	cluster150872			NA	NA	NA	NA
cluster150926	1	0	0	0	0	0	1	cluster150926			NA	NA	NA	NA
cluster151593	1	0	0	0	0	0	1	cluster151593			NA	NA	NA	NA
cluster151595	1	0	0	0	0	0	1	cluster151595			NA	NA	PF00024	PAN/Apple domain
cluster151723	1	0	0	0	0	0	1	cluster151723			NA	NA	PF10170	Cysteine-rich domain, DPF-motif
cluster151824	1	0	0	0	0	0	1	cluster151824			NA	NA	NA	NA
cluster15215	1	0	0	0	0	0	1	cluster15215			SM00254;SM00254;SM00254	ShKT domain;ShKT domain;ShKT domain	PF01549;PF01549;PF01549	ShKT domain;ShKT domain;ShKT domain
cluster152647	1	0	0	0	0	0	1	cluster152647			NA	NA	NA	NA
cluster153425	1	0	0	0	0	0	1	cluster153425			NA	NA	NA	NA
cluster153674	1	0	0	0	0	0	1	cluster153674			SM00409	Immunoglobulin subtype	NA	NA
cluster15380	1	0	0	0	0	0	1	cluster15380			NA	NA	NA	NA
cluster153996	1	0	0	0	0	0	1	cluster153996			NA	NA	PF13837
cluster154104	1	0	0	0	0	0	1	cluster154104			NA	NA	PF13843	PiggyBac transposable element-derived protein
cluster155061	1	0	0	0	0	0	1	cluster155061			SM00181;SM00181;SM00181;SM00181;SM00179;SM00179;SM00179	EGF-like domain;EGF-like domain;EGF-like domain;EGF-like domain;EGF-like calcium-binding domain;EGF-like calcium-binding domain;EGF-like calcium-binding domain	PF12947;PF07645;PF07645	EGF domain;EGF-like calcium-binding domain;EGF-like calcium-binding domain
cluster155137	1	0	0	0	0	0	1	cluster155137			SM00283;SM00304	Methyl-accepting chemotaxis protein (MCP) signalling domain;HAMP domain	PF00672;PF00015	HAMP domain;Methyl-accepting chemotaxis protein (MCP) signalling domain
cluster155301	1	0	0	0	0	0	1	cluster155301			NA	NA	PF13837
cluster155982	1	0	0	0	0	0	1	cluster155982			NA	NA	NA	NA
cluster156058	1	0	0	0	0	0	1	cluster156058			NA	NA	PF07885	Potassium channel domain
cluster15606	1	0	0	0	0	0	1	cluster15606			NA	NA	PF10034;PF10034	Dpy-19/Dpy-19-like;Dpy-19/Dpy-19-like
cluster156095	1	0	0	0	0	0	1	cluster156095			NA	NA	NA	NA
cluster156427	1	0	0	0	0	0	1	cluster156427			NA	NA	NA	NA
cluster156475	1	0	0	0	0	0	1	cluster156475			NA	NA	NA	NA
cluster15651	1	0	0	0	0	0	1	cluster15651			NA	NA	NA	NA
cluster156783	1	0	0	0	0	0	1	cluster156783			SM00181	EGF-like domain	NA	NA
cluster156819	1	0	0	0	0	0	1	cluster156819			SM00398	High mobility group box domain	PF00505	High mobility group box domain
cluster15732	1	0	0	0	0	0	1	cluster15732			NA	NA	NA	NA
cluster157800	1	0	0	0	0	0	1	cluster157800			NA	NA	PF02140	D-galactoside/L-rhamnose binding SUEL lectin domain
cluster15799	1	0	0	0	0	0	1	cluster15799			NA	NA	PF07766	LETM1-like
cluster158039	1	0	0	0	0	0	1	cluster158039			NA	NA	NA	NA
cluster160020	1	0	0	0	0	0	1	cluster160020			NA	NA	NA	NA
cluster160219	1	0	0	0	0	0	1	cluster160219			NA	NA	PF13385
cluster16080	1	0	0	0	0	0	1	cluster16080			NA	NA	NA	NA
cluster160927	1	0	0	0	0	0	1	cluster160927			NA	NA	PF03189;PF03189	Otopetrin;Otopetrin
cluster16104	1	0	0	0	0	0	1	cluster16104			NA	NA	NA	NA
cluster163233	1	0	0	0	0	0	1	cluster163233			NA	NA	PF05175	Methyltransferase small domain
cluster163258	1	0	0	0	0	0	1	cluster163258			NA	NA	NA	NA
cluster163301	1	0	0	0	0	0	1	cluster163301			SM00303;SM00308	GPS motif;PLAT/LH2 domain	PF01477;PF01825;PF02010;PF08016	PLAT/LH2 domain;GPS motif;PKD/REJ-like domain;Polycystin cation channel, PKD1/PKD2
cluster163457	1	0	0	0	0	0	1	cluster163457			NA	NA	NA	NA
cluster164812	1	0	0	0	0	0	1	cluster164812			NA	NA	PF00430	ATP synthase, F0 complex, subunit b/b', bacterial/chloroplast
cluster166087	1	0	0	0	0	0	1	cluster166087			NA	NA	PF12832	Major facilitator superfamily associated domain
cluster166405	1	0	0	0	0	0	1	cluster166405			SM00216	von Willebrand factor, type D domain	PF00094	von Willebrand factor, type D domain
cluster166881	1	0	0	0	0	0	1	cluster166881			SM00398;SM00398	High mobility group box domain;High mobility group box domain	PF00505;PF00505	High mobility group box domain;High mobility group box domain
cluster167079	1	0	0	0	0	0	1	cluster167079			NA	NA	NA	NA
cluster167417	1	0	0	0	0	0	1	cluster167417			SM00235	Peptidase, metallopeptidase	PF01400	Peptidase M12A
cluster168112	1	0	0	0	0	0	1	cluster168112			NA	NA	NA	NA
cluster168197	1	0	0	0	0	0	1	cluster168197			NA	NA	NA	NA
cluster168992	1	0	0	0	0	0	1	cluster168992			SM00216	von Willebrand factor, type D domain	PF00094	von Willebrand factor, type D domain
cluster169158	1	0	0	0	0	0	1	cluster169158			SM01057	Alpha carbonic anhydrase	PF00194	Alpha carbonic anhydrase
cluster170093	1	0	0	0	0	0	1	cluster170093			NA	NA	NA	NA
cluster170311	1	0	0	0	0	0	1	cluster170311			NA	NA	NA	NA
cluster170321	1	0	0	0	0	0	1	cluster170321			NA	NA	NA	NA
cluster171047	1	0	0	0	0	0	1	cluster171047			SM00209	Thrombospondin type-1 (TSP1) repeat	PF00090	Thrombospondin type-1 (TSP1) repeat
cluster171594	1	0	0	0	0	0	1	cluster171594			SM00355;SM00355;SM00355;SM00355;SM00355;SM00355;SM00355;SM00355;SM00355;SM00355;SM00355;SM00355;SM00355;SM00355;SM00355	Zinc finger C2H2-type;Zinc finger C2H2-type;Zinc finger C2H2-type;Zinc finger C2H2-type;Zinc finger C2H2-type;Zinc finger C2H2-type;Zinc finger C2H2-type;Zinc finger C2H2-type;Zinc finger C2H2-type;Zinc finger C2H2-type;Zinc finger C2H2-type;Zinc finger C2H2-type;Zinc finger C2H2-type;Zinc finger C2H2-type;Zinc finger C2H2-type	NA	NA
cluster172180	1	0	0	0	0	0	1	cluster172180			NA	NA	NA	NA
cluster17230	1	0	0	0	0	0	1	cluster17230			NA	NA	NA	NA
cluster172998	1	0	0	0	0	0	1	cluster172998			NA	NA	PF01391;PF01391	Collagen triple helix repeat;Collagen triple helix repeat
cluster173048	1	0	0	0	0	0	1	cluster173048			NA	NA	NA	NA
cluster173917	1	0	0	0	0	0	1	cluster173917			NA	NA	PF15043	CB1 cannabinoid receptor-interacting protein 1
cluster176752	1	0	0	0	0	0	1	cluster176752			NA	NA	NA	NA
cluster177183	1	0	0	0	0	0	1	cluster177183			NA	NA	PF00001	G protein-coupled receptor, rhodopsin-like
cluster177379	1	0	0	0	0	0	1	cluster177379			NA	NA	PF04419	Uncharacterised protein family SERF
cluster17777	1	0	0	0	0	0	1	cluster17777			NA	NA	PF07885;PF00060	Potassium channel domain;Ionotropic glutamate receptor
cluster178018	1	0	0	0	0	0	1	cluster178018			NA	NA	PF00011	Alpha crystallin/Hsp20 domain
cluster17852	1	0	0	0	0	0	1	cluster17852			NA	NA	NA	NA
cluster180172	1	0	0	0	0	0	1	cluster180172			NA	NA	PF00002	GPCR, family 2, secretin-like
cluster180646	1	0	0	0	0	0	1	cluster180646			NA	NA	PF09361	Phasin
cluster18131	1	0	0	0	0	0	1	cluster18131			SM00355;SM00355;SM00355;SM00355	Zinc finger C2H2-type;Zinc finger C2H2-type;Zinc finger C2H2-type;Zinc finger C2H2-type	PF00096;PF00096	;
cluster181341	1	0	0	0	0	0	1	cluster181341			SM00060;SM00060;SM00060;SM00060;SM00060;SM00060;SM00060;SM00060;SM00060;SM00060;SM00060;SM00192;SM00192;SM00192;SM00192	Fibronectin type III;Fibronectin type III;Fibronectin type III;Fibronectin type III;Fibronectin type III;Fibronectin type III;Fibronectin type III;Fibronectin type III;Fibronectin type III;Fibronectin type III;Fibronectin type III;Low-density lipoprotein (LDL) receptor class A repeat;Low-density lipoprotein (LDL) receptor class A repeat;Low-density lipoprotein (LDL) receptor class A repeat;Low-de…	PF00041;PF00041;PF00041;PF00057;PF00057;PF00057;PF00057	Fibronectin type III;Fibronectin type III;Fibronectin type III;Low-density lipoprotein (LDL) receptor class A repeat;Low-density lipoprotein (LDL) receptor class A repeat;Low-density lipoprotein (LDL) receptor class A repeat;Low-density lipoprotein (LDL) receptor class A repeat
cluster181515	1	0	0	0	0	0	1	cluster181515			NA	NA	PF03143;PF00009;PF03144	Translation elongation factor EFTu/EF1A, C-terminal;;Translation elongation factor EFTu-like, domain 2
cluster181656	1	0	0	0	0	0	1	cluster181656			NA	NA	NA	NA
cluster181942	1	0	0	0	0	0	1	cluster181942			NA	NA	NA	NA
cluster182141	1	0	0	0	0	0	1	cluster182141			NA	NA	PF16363	NAD(P)-binding domain
cluster184887	1	0	0	0	0	0	1	cluster184887			SM00317	SET domain	PF00856	SET domain
cluster185160	1	0	0	0	0	0	1	cluster185160			NA	NA	NA	NA
cluster185247	1	0	0	0	0	0	1	cluster185247			SM00239	C2 domain	PF00168	C2 domain
cluster18574	1	0	0	0	0	0	1	cluster18574			NA	NA	PF03184	DDE superfamily endonuclease domain
cluster186615	1	0	0	0	0	0	1	cluster186615			NA	NA	NA	NA
cluster186879	1	0	0	0	0	0	1	cluster186879			NA	NA	PF14857	Transmembrane protein 151
cluster186997	1	0	0	0	0	0	1	cluster186997			NA	NA	NA	NA
cluster187719	1	0	0	0	0	0	1	cluster187719			NA	NA	PF06736;PF06736	Endosomal/lysomomal potassium channel TMEM175;Endosomal/lysomomal potassium channel TMEM175
cluster188199	1	0	0	0	0	0	1	cluster188199			NA	NA	PF11927	Protein of unknown function DUF3445
cluster188569	1	0	0	0	0	0	1	cluster188569			NA	NA	PF03359	SAPAP family
cluster189313	1	0	0	0	0	0	1	cluster189313			NA	NA	NA	NA
cluster189515	1	0	0	0	0	0	1	cluster189515			NA	NA	NA	NA
cluster18952	1	0	0	0	0	0	1	cluster18952			NA	NA	PF14634	Zinc finger, RING-type
cluster189676	1	0	0	0	0	0	1	cluster189676			NA	NA	PF06736;PF06736	Endosomal/lysomomal potassium channel TMEM175;Endosomal/lysomomal potassium channel TMEM175
cluster18975	1	0	0	0	0	0	1	cluster18975			NA	NA	NA	NA
cluster189974	1	0	0	0	0	0	1	cluster189974			NA	NA	NA	NA
cluster190059	1	0	0	0	0	0	1	cluster190059			NA	NA	PF13517;PF13517	;
cluster190779	1	0	0	0	0	0	1	cluster190779			SM00209;SM00209;SM00050	Thrombospondin type-1 (TSP1) repeat;Thrombospondin type-1 (TSP1) repeat;Disintegrin domain	PF00200;PF00090;PF00090	Disintegrin domain;Thrombospondin type-1 (TSP1) repeat;Thrombospondin type-1 (TSP1) repeat
cluster191368	1	0	0	0	0	0	1	cluster191368			NA	NA	NA	NA
cluster191757	1	0	0	0	0	0	1	cluster191757			SM00054;SM00054	EF-hand domain;EF-hand domain	PF13833	EF-hand domain
cluster192375	1	0	0	0	0	0	1	cluster192375			NA	NA	PF14769	Flagellar C1a complex subunit C1a-32
cluster192520	1	0	0	0	0	0	1	cluster192520			NA	NA	PF02995	Protein of unknown function DUF229
cluster192977	1	0	0	0	0	0	1	cluster192977			NA	NA	PF01607	Chitin binding domain
cluster19370	1	0	0	0	0	0	1	cluster19370			SM00360;SM00360	RNA recognition motif domain;RNA recognition motif domain	PF00076;PF00076	RNA recognition motif domain;RNA recognition motif domain
cluster194154	1	0	0	0	0	0	1	cluster194154			NA	NA	PF14050	NudC N-terminal domain
cluster194791	1	0	0	0	0	0	1	cluster194791			NA	NA	NA	NA
cluster19482	1	0	0	0	0	0	1	cluster19482			SM00233	Pleckstrin homology domain	PF00169	Pleckstrin homology domain
cluster195039	1	0	0	0	0	0	1	cluster195039			NA	NA	NA	NA
cluster195356	1	0	0	0	0	0	1	cluster195356			NA	NA	PF01762	Glycosyl transferase, family 31
cluster195577	1	0	0	0	0	0	1	cluster195577			NA	NA	NA	NA
cluster195729	1	0	0	0	0	0	1	cluster195729			NA	NA	NA	NA
cluster19605	1	0	0	0	0	0	1	cluster19605			NA	NA	PF05729;PF13374;PF13424	;Tetratricopeptide-like helical domain;
cluster196051	1	0	0	0	0	0	1	cluster196051			NA	NA	NA	NA
cluster196504	1	0	0	0	0	0	1	cluster196504			NA	NA	NA	NA
cluster19728	1	0	0	0	0	0	1	cluster19728			NA	NA	PF00083;PF00083	Major facilitator, sugar transporter-like;Major facilitator, sugar transporter-like
cluster198134	1	0	0	0	0	0	1	cluster198134			NA	NA	NA	NA
cluster198213	1	0	0	0	0	0	1	cluster198213			NA	NA	NA	NA
cluster199395	1	0	0	0	0	0	1	cluster199395			NA	NA	NA	NA
cluster199823	1	0	0	0	0	0	1	cluster199823			NA	NA	NA	NA
cluster20010	1	0	0	0	0	0	1	cluster20010			SM00233	Pleckstrin homology domain	PF02759	RUN domain
cluster20065	1	0	0	0	0	0	1	cluster20065			NA	NA	PF06736;PF06736	Endosomal/lysomomal potassium channel TMEM175;Endosomal/lysomomal potassium channel TMEM175
cluster201258	1	0	0	0	0	0	1	cluster201258			NA	NA	NA	NA
cluster201308	1	0	0	0	0	0	1	cluster201308			NA	NA	PF06990	Galactose-3-O-sulfotransferase
cluster202213	1	0	0	0	0	0	1	cluster202213			NA	NA	NA	NA
cluster202505	1	0	0	0	0	0	1	cluster202505			NA	NA	NA	NA
cluster202990	1	0	0	0	0	0	1	cluster202990			NA	NA	NA	NA
cluster203023	1	0	0	0	0	0	1	cluster203023			NA	NA	PF05602	Cleft lip and palate transmembrane 1
cluster20338	1	0	0	0	0	0	1	cluster20338			NA	NA	NA	NA
cluster203558	1	0	0	0	0	0	1	cluster203558			NA	NA	NA	NA
cluster204251	1	0	0	0	0	0	1	cluster204251			NA	NA	PF13640	Oxoglutarate/iron-dependent dioxygenase
cluster206650	1	0	0	0	0	0	1	cluster206650			NA	NA	PF00619	CARD domain
cluster20672	1	0	0	0	0	0	1	cluster20672			SM00175;SM00173	;	PF00071	Small GTPase superfamily
cluster207971	1	0	0	0	0	0	1	cluster207971			NA	NA	NA	NA
cluster207993	1	0	0	0	0	0	1	cluster207993			NA	NA	PF00858	Epithelial sodium channel
cluster208202	1	0	0	0	0	0	1	cluster208202			NA	NA	NA	NA
cluster20831	1	0	0	0	0	0	1	cluster20831			SM00312	Phox homologous domain	PF00787	Phox homologous domain
cluster208466	1	0	0	0	0	0	1	cluster208466			NA	NA	PF14997	CECR6/TMEM121 family
cluster209919	1	0	0	0	0	0	1	cluster209919			NA	NA	NA	NA
cluster210357	1	0	0	0	0	0	1	cluster210357			NA	NA	PF00519	DNA helicase E1 protein, C-terminal, Papillomavirus
cluster21051	1	0	0	0	0	0	1	cluster21051			NA	NA	NA	NA
cluster21071	1	0	0	0	0	0	1	cluster21071			NA	NA	NA	NA
cluster21106	1	0	0	0	0	0	1	cluster21106			NA	NA	PF15306	Protein LIN37
cluster211190	1	0	0	0	0	0	1	cluster211190			SM00457;SM00181	Membrane attack complex component/perforin (MACPF) domain;EGF-like domain	PF01823	Membrane attack complex component/perforin (MACPF) domain
cluster21129	1	0	0	0	0	0	1	cluster21129			SM00252	SH2 domain	PF00017	SH2 domain
cluster211318	1	0	0	0	0	0	1	cluster211318			NA	NA	NA	NA
cluster21145	1	0	0	0	0	0	1	cluster21145			NA	NA	PF00884	Sulfatase, N-terminal
cluster211721	1	0	0	0	0	0	1	cluster211721			NA	NA	PF01592	NIF system FeS cluster assembly, NifU, N-terminal
cluster21230	1	0	0	0	0	0	1	cluster21230			NA	NA	PF13472	SGNH hydrolase-type esterase domain
cluster212429	1	0	0	0	0	0	1	cluster212429			SM00312	Phox homologous domain	PF00787	Phox homologous domain
cluster21260	1	0	0	0	0	0	1	cluster21260			NA	NA	NA	NA
cluster212631	1	0	0	0	0	0	1	cluster212631			NA	NA	NA	NA
cluster214155	1	0	0	0	0	0	1	cluster214155			NA	NA	PF04893	Yip1 domain
cluster214422	1	0	0	0	0	0	1	cluster214422			NA	NA	NA	NA
cluster2152	1	0	0	0	0	0	1	cluster2152			NA	NA	PF07287	Acyclic terpene utilisation
cluster21624	1	0	0	0	0	0	1	cluster21624			NA	NA	PF07885;PF00060	Potassium channel domain;Ionotropic glutamate receptor
cluster216467	1	0	0	0	0	0	1	cluster216467			NA	NA	PF00876	Innexin
cluster217281	1	0	0	0	0	0	1	cluster217281			NA	NA	PF03067	Cellulose/chitin-binding protein, N-terminal
cluster218257	1	0	0	0	0	0	1	cluster218257			NA	NA	PF00001	G protein-coupled receptor, rhodopsin-like
cluster218517	1	0	0	0	0	0	1	cluster218517			NA	NA	NA	NA
cluster21933	1	0	0	0	0	0	1	cluster21933			NA	NA	NA	NA
cluster219838	1	0	0	0	0	0	1	cluster219838			NA	NA	PF02140	D-galactoside/L-rhamnose binding SUEL lectin domain
cluster220080	1	0	0	0	0	0	1	cluster220080			NA	NA	PF07714	Serine-threonine/tyrosine-protein kinase, catalytic domain
cluster220343	1	0	0	0	0	0	1	cluster220343			SM00248;SM00248;SM00248	Ankyrin repeat;Ankyrin repeat;Ankyrin repeat	PF12796;PF00023	Ankyrin repeat-containing domain;Ankyrin repeat
cluster22092	1	0	0	0	0	0	1	cluster22092			NA	NA	PF01253	SUI1 domain
cluster22552	1	0	0	0	0	0	1	cluster22552			NA	NA	PF13927
cluster23109	1	0	0	0	0	0	1	cluster23109			NA	NA	PF05699	HAT, C-terminal dimerisation domain
cluster23219	1	0	0	0	0	0	1	cluster23219			NA	NA	NA	NA
cluster2330	1	0	0	0	0	0	1	cluster2330			NA	NA	PF05960	Protein of unknown function DUF885
cluster23503	1	0	0	0	0	0	1	cluster23503			SM00214	VWFC domain	NA	NA
cluster23511	1	0	0	0	0	0	1	cluster23511			NA	NA	NA	NA
cluster23603	1	0	0	0	0	0	1	cluster23603			NA	NA	PF00812	Ephrin receptor-binding domain
cluster23807	1	0	0	0	0	0	1	cluster23807			NA	NA	NA	NA
cluster24659	1	0	0	0	0	0	1	cluster24659			SM00339	Fork head domain	PF00250	Fork head domain
cluster24849	1	0	0	0	0	0	1	cluster24849			NA	NA	NA	NA
cluster24871	1	0	0	0	0	0	1	cluster24871			NA	NA	NA	NA
cluster25264	1	0	0	0	0	0	1	cluster25264			NA	NA	PF00003;PF01094;PF07562	GPCR family 3, C-terminal;Receptor, ligand binding region;GPCR, family 3, nine cysteines domain
cluster25563	1	0	0	0	0	0	1	cluster25563			NA	NA	PF00578;PF10417	Alkyl hydroperoxide reductase subunit C/ Thiol specific antioxidant;Peroxiredoxin, C-terminal
cluster25591	1	0	0	0	0	0	1	cluster25591			NA	NA	NA	NA
cluster25615	1	0	0	0	0	0	1	cluster25615			NA	NA	NA	NA
cluster25832	1	0	0	0	0	0	1	cluster25832			NA	NA	NA	NA
cluster25895	1	0	0	0	0	0	1	cluster25895			NA	NA	NA	NA
cluster26017	1	0	0	0	0	0	1	cluster26017			SM00060;SM00060;SM00060;SM00060;SM00060;SM00060;SM00060;SM00060;SM00060	Fibronectin type III;Fibronectin type III;Fibronectin type III;Fibronectin type III;Fibronectin type III;Fibronectin type III;Fibronectin type III;Fibronectin type III;Fibronectin type III	PF00041;PF00041;PF00041;PF00041;PF00041	Fibronectin type III;Fibronectin type III;Fibronectin type III;Fibronectin type III;Fibronectin type III
cluster26022	1	0	0	0	0	0	1	cluster26022			NA	NA	PF06918	Protein of unknown function DUF1280
cluster26158	1	0	0	0	0	0	1	cluster26158			SM00248;SM00248;SM00248	Ankyrin repeat;Ankyrin repeat;Ankyrin repeat	PF12796	Ankyrin repeat-containing domain
cluster26207	1	0	0	0	0	0	1	cluster26207			NA	NA	NA	NA
cluster26261	1	0	0	0	0	0	1	cluster26261			NA	NA	NA	NA
cluster26414	1	0	0	0	0	0	1	cluster26414			SM00181;SM00181;SM00181;SM00209;SM00209;SM00209;SM00209	EGF-like domain;EGF-like domain;EGF-like domain;Thrombospondin type-1 (TSP1) repeat;Thrombospondin type-1 (TSP1) repeat;Thrombospondin type-1 (TSP1) repeat;Thrombospondin type-1 (TSP1) repeat	PF00090;PF00090;PF00090;PF00090	Thrombospondin type-1 (TSP1) repeat;Thrombospondin type-1 (TSP1) repeat;Thrombospondin type-1 (TSP1) repeat;Thrombospondin type-1 (TSP1) repeat
cluster26907	1	0	0	0	0	0	1	cluster26907			NA	NA	NA	NA
cluster26954	1	0	0	0	0	0	1	cluster26954			SM00219	Tyrosine-protein kinase, catalytic domain	PF07714	Serine-threonine/tyrosine-protein kinase, catalytic domain
cluster27327	1	0	0	0	0	0	1	cluster27327			NA	NA	NA	NA
cluster27765	1	0	0	0	0	0	1	cluster27765			SM00355;SM00355;SM00355;SM00355;SM00355;SM00355	Zinc finger C2H2-type;Zinc finger C2H2-type;Zinc finger C2H2-type;Zinc finger C2H2-type;Zinc finger C2H2-type;Zinc finger C2H2-type	PF13894;PF13465	;
cluster27889	1	0	0	0	0	0	1	cluster27889			NA	NA	PF01871	AMMECR1 domain
cluster27926	1	0	0	0	0	0	1	cluster27926			NA	NA	NA	NA
cluster28146	1	0	0	0	0	0	1	cluster28146			SM00175;SM00173	;	PF00071	Small GTPase superfamily
cluster28150	1	0	0	0	0	0	1	cluster28150			NA	NA	NA	NA
cluster28200	1	0	0	0	0	0	1	cluster28200			NA	NA	NA	NA
cluster28285	1	0	0	0	0	0	1	cluster28285			NA	NA	NA	NA
cluster28607	1	0	0	0	0	0	1	cluster28607			NA	NA	NA	NA
cluster28651	1	0	0	0	0	0	1	cluster28651			SM00408;SM00408;SM00408;SM00409;SM00409;SM00409;SM00060	Immunoglobulin subtype 2;Immunoglobulin subtype 2;Immunoglobulin subtype 2;Immunoglobulin subtype;Immunoglobulin subtype;Immunoglobulin subtype;Fibronectin type III	PF13895;PF00041;PF13927	Immunoglobulin-like domain;Fibronectin type III;
cluster2866	1	0	0	0	0	0	1	cluster2866			SM01381	G protein-coupled receptor, rhodopsin-like	PF00001	G protein-coupled receptor, rhodopsin-like
cluster28925	1	0	0	0	0	0	1	cluster28925			NA	NA	PF08016	Polycystin cation channel, PKD1/PKD2
cluster29030	1	0	0	0	0	0	1	cluster29030			NA	NA	PF15299	Calcium-responsive transcription factor
cluster29129	1	0	0	0	0	0	1	cluster29129			NA	NA	NA	NA
cluster29211	1	0	0	0	0	0	1	cluster29211			NA	NA	NA	NA
cluster29377	1	0	0	0	0	0	1	cluster29377			NA	NA	PF17039;PF00852	Fucosyltransferase, N-terminal;Glycosyl transferase family 10
cluster29935	1	0	0	0	0	0	1	cluster29935			NA	NA	PF00024	PAN/Apple domain
cluster30464	1	0	0	0	0	0	1	cluster30464			NA	NA	NA	NA
cluster30841	1	0	0	0	0	0	1	cluster30841			NA	NA	NA	NA
cluster30859	1	0	0	0	0	0	1	cluster30859			NA	NA	NA	NA
cluster31056	1	0	0	0	0	0	1	cluster31056			SM00005	Death domain	PF00531	Death domain
cluster31187	1	0	0	0	0	0	1	cluster31187			NA	NA	PF14388	Protein of unknown function DUF4419
cluster31191	1	0	0	0	0	0	1	cluster31191			SM00454;SM00248;SM00248;SM00248;SM00248;SM00248	Sterile alpha motif domain;Ankyrin repeat;Ankyrin repeat;Ankyrin repeat;Ankyrin repeat;Ankyrin repeat	PF13637;PF12796;PF00536	;Ankyrin repeat-containing domain;Sterile alpha motif domain
cluster319	1	0	0	0	0	0	1	cluster319			NA	NA	PF00931	NB-ARC
cluster32208	1	0	0	0	0	0	1	cluster32208			SM00028;SM00028;SM00028;SM00028;SM00028	Tetratricopeptide repeat;Tetratricopeptide repeat;Tetratricopeptide repeat;Tetratricopeptide repeat;Tetratricopeptide repeat	PF13424;PF13424;PF13424	;;
cluster32334	1	0	0	0	0	0	1	cluster32334			NA	NA	PF16016	VASt domain
cluster32384	1	0	0	0	0	0	1	cluster32384			NA	NA	PF13600;PF13598	Domain of unknown function DUF4140;Conserved hypothetical protein CHP02231
cluster32439	1	0	0	0	0	0	1	cluster32439			NA	NA	NA	NA
cluster32503	1	0	0	0	0	0	1	cluster32503			NA	NA	NA	NA
cluster3274	1	0	0	0	0	0	1	cluster3274			SM00487;SM00547;SM00490	Helicase superfamily 1/2, ATP-binding domain;Zinc finger, RanBP2-type;Helicase, C-terminal	PF00176;PF00271	SNF2-related, N-terminal domain;Helicase, C-terminal
cluster33029	1	0	0	0	0	0	1	cluster33029			SM00181;SM00181;SM00179;SM00179	EGF-like domain;EGF-like domain;EGF-like calcium-binding domain;EGF-like calcium-binding domain	PF07645;PF07645	EGF-like calcium-binding domain;EGF-like calcium-binding domain
cluster33688	1	0	0	0	0	0	1	cluster33688			NA	NA	NA	NA
cluster33707	1	0	0	0	0	0	1	cluster33707			NA	NA	NA	NA
cluster34169	1	0	0	0	0	0	1	cluster34169			NA	NA	PF03690	Metal-dependent protein hydrolase
cluster34202	1	0	0	0	0	0	1	cluster34202			SM00175;SM00173;SM00174	;;	PF00071	Small GTPase superfamily
cluster34229	1	0	0	0	0	0	1	cluster34229			NA	NA	PF10350	Domain of unknown function DUF2428, death-receptor-like
cluster3464	1	0	0	0	0	0	1	cluster3464			SM00137;SM00137;SM00137;SM00137;SM00137;SM00137;SM00137;SM00137;SM00137;SM00137;SM00137;SM00137;SM00137;SM00137;SM00137;SM00137;SM00137;SM00137;SM00059	MAM domain;MAM domain;MAM domain;MAM domain;MAM domain;MAM domain;MAM domain;MAM domain;MAM domain;MAM domain;MAM domain;MAM domain;MAM domain;MAM domain;MAM domain;MAM domain;MAM domain;MAM domain;Fibronectin, type II, collagen-binding	PF00040;PF00629;PF00629;PF00629;PF00629;PF00629;PF00629;PF00629;PF00629;PF00629;PF00629;PF00629;PF00629;PF00629;PF00629;PF00629;PF00629;PF00629;PF00629;PF00629;PF00629	Fibronectin, type II, collagen-binding;MAM domain;MAM domain;MAM domain;MAM domain;MAM domain;MAM domain;MAM domain;MAM domain;MAM domain;MAM domain;MAM domain;MAM domain;MAM domain;MAM domain;MAM domain;MAM domain;MAM domain;MAM domain;MAM domain;MAM domain
cluster34663	1	0	0	0	0	0	1	cluster34663			NA	NA	NA	NA
cluster35008	1	0	0	0	0	0	1	cluster35008			NA	NA	NA	NA
cluster35136	1	0	0	0	0	0	1	cluster35136			NA	NA	NA	NA
cluster35587	1	0	0	0	0	0	1	cluster35587			NA	NA	NA	NA
cluster35962	1	0	0	0	0	0	1	cluster35962			NA	NA	NA	NA
cluster3600	1	0	0	0	0	0	1	cluster3600			NA	NA	NA	NA
cluster3668	1	0	0	0	0	0	1	cluster3668			NA	NA	NA	NA
cluster371	1	0	0	0	0	0	1	cluster371			SM00303;SM00032;SM00408;SM00408;SM00408;SM00408;SM00408;SM00408;SM00409;SM00409;SM00409;SM00409;SM00409;SM00409;SM00179;SM00231	GPS motif;Sushi/SCR/CCP domain;Immunoglobulin subtype 2;Immunoglobulin subtype 2;Immunoglobulin subtype 2;Immunoglobulin subtype 2;Immunoglobulin subtype 2;Immunoglobulin subtype 2;Immunoglobulin subtype;Immunoglobulin subtype;Immunoglobulin subtype;Immunoglobulin subtype;Immunoglobulin subtype;Immunoglobulin subtype;EGF-like calcium-binding domain;Coagulation factor 5/8 C-terminal domain	PF08685;PF07679;PF07679;PF00754;PF13927;PF13927;PF13927;PF00002;PF00084;PF13855;PF01825	Peptidase M12B, GON-ADAMTSs;Immunoglobulin I-set;Immunoglobulin I-set;Coagulation factor 5/8 C-terminal domain;;;;GPCR, family 2, secretin-like;Sushi/SCR/CCP domain;Leucine-rich repeat;GPS motif
cluster37750	1	0	0	0	0	0	1	cluster37750			NA	NA	NA	NA
cluster38072	1	0	0	0	0	0	1	cluster38072			NA	NA	NA	NA
cluster38272	1	0	0	0	0	0	1	cluster38272			NA	NA	NA	NA
cluster38399	1	0	0	0	0	0	1	cluster38399			SM00368;SM00368;SM00368;SM00368;SM00368	;;;;	PF13516;PF13516;PF13516;PF13516;PF13516	Leucine-rich repeat;Leucine-rich repeat;Leucine-rich repeat;Leucine-rich repeat;Leucine-rich repeat
cluster38597	1	0	0	0	0	0	1	cluster38597			NA	NA	NA	NA
cluster38904	1	0	0	0	0	0	1	cluster38904			NA	NA	PF05225	DNA binding HTH domain, Psq-type
cluster3910	1	0	0	0	0	0	1	cluster3910			SM00464;SM00184;SM00184;SM00028;SM00028	Lon, substrate-binding domain;Zinc finger, RING-type;Zinc finger, RING-type;Tetratricopeptide repeat;Tetratricopeptide repeat	PF13445;PF13920;PF02190	RING-type zinc-finger, LisH dimerisation motif;;Lon, substrate-binding domain
cluster39175	1	0	0	0	0	0	1	cluster39175			NA	NA	NA	NA
cluster39654	1	0	0	0	0	0	1	cluster39654			NA	NA	PF03492	SAM dependent carboxyl methyltransferase
cluster40198	1	0	0	0	0	0	1	cluster40198			NA	NA	NA	NA
cluster40266	1	0	0	0	0	0	1	cluster40266			NA	NA	PF11069	Protein of unknown function DUF2870
cluster40440	1	0	0	0	0	0	1	cluster40440			NA	NA	PF15916;PF00293	Domain of unknown function DUF4743;NUDIX hydrolase domain
cluster40725	1	0	0	0	0	0	1	cluster40725			SM00280	Kazal domain	PF07648;PF13385	Kazal domain;
cluster40885	1	0	0	0	0	0	1	cluster40885			NA	NA	PF09738	Leucine-rich repeat flightless-interacting protein 1/2
cluster40988	1	0	0	0	0	0	1	cluster40988			SM00119	HECT domain	PF16558;PF00632	Ubiquitin-protein ligase E3A, N-terminal zinc-binding domain;HECT domain
cluster41104	1	0	0	0	0	0	1	cluster41104			NA	NA	NA	NA
cluster41347	1	0	0	0	0	0	1	cluster41347			NA	NA	NA	NA
cluster41549	1	0	0	0	0	0	1	cluster41549			SM00235	Peptidase, metallopeptidase	PF01400	Peptidase M12A
cluster41556	1	0	0	0	0	0	1	cluster41556			NA	NA	PF00078	Reverse transcriptase domain
cluster41596	1	0	0	0	0	0	1	cluster41596			NA	NA	PF00171	Aldehyde dehydrogenase domain
cluster41647	1	0	0	0	0	0	1	cluster41647			NA	NA	NA	NA
cluster41831	1	0	0	0	0	0	1	cluster41831			SM00235	Peptidase, metallopeptidase	PF01400	Peptidase M12A
cluster41874	1	0	0	0	0	0	1	cluster41874			NA	NA	NA	NA
cluster4189	1	0	0	0	0	0	1	cluster4189			SM00248;SM00248;SM00248;SM00248	Ankyrin repeat;Ankyrin repeat;Ankyrin repeat;Ankyrin repeat	PF12796;PF02838	Ankyrin repeat-containing domain;Beta-hexosaminidase, bacteial type, N-terminal
cluster42821	1	0	0	0	0	0	1	cluster42821			NA	NA	NA	NA
cluster42954	1	0	0	0	0	0	1	cluster42954			NA	NA	PF04676;PF04677	Cwf19-like protein, C-terminal domain-2;Cwf19-like, C-terminal domain-1
cluster43094	1	0	0	0	0	0	1	cluster43094			NA	NA	PF16871;PF11958	Domain of unknown function DUF5077;Protein of unknown function DUF3472
cluster43104	1	0	0	0	0	0	1	cluster43104			NA	NA	NA	NA
cluster43203	1	0	0	0	0	0	1	cluster43203			NA	NA	PF10155	CCR4-NOT transcription complex subunit 11
cluster43207	1	0	0	0	0	0	1	cluster43207			NA	NA	NA	NA
cluster43270	1	0	0	0	0	0	1	cluster43270			NA	NA	NA	NA
cluster43725	1	0	0	0	0	0	1	cluster43725			SM00454;SM00454;SM00454	Sterile alpha motif domain;Sterile alpha motif domain;Sterile alpha motif domain	PF00536;PF07647	Sterile alpha motif domain;Sterile alpha motif domain
cluster43771	1	0	0	0	0	0	1	cluster43771			NA	NA	PF14388	Protein of unknown function DUF4419
cluster43833	1	0	0	0	0	0	1	cluster43833			NA	NA	NA	NA
cluster43992	1	0	0	0	0	0	1	cluster43992			NA	NA	PF00001	G protein-coupled receptor, rhodopsin-like
cluster43994	1	0	0	0	0	0	1	cluster43994			NA	NA	PF07517	SecA DEAD-like, N-terminal
cluster44288	1	0	0	0	0	0	1	cluster44288			NA	NA	NA	NA
cluster44333	1	0	0	0	0	0	1	cluster44333			NA	NA	NA	NA
cluster44818	1	0	0	0	0	0	1	cluster44818			NA	NA	NA	NA
cluster44978	1	0	0	0	0	0	1	cluster44978			NA	NA	PF07885	Potassium channel domain
cluster45016	1	0	0	0	0	0	1	cluster45016			NA	NA	NA	NA
cluster45080	1	0	0	0	0	0	1	cluster45080			NA	NA	NA	NA
cluster45175	1	0	0	0	0	0	1	cluster45175			NA	NA	NA	NA
cluster45223	1	0	0	0	0	0	1	cluster45223			NA	NA	NA	NA
cluster45597	1	0	0	0	0	0	1	cluster45597			NA	NA	NA	NA
cluster45747	1	0	0	0	0	0	1	cluster45747			NA	NA	NA	NA
cluster45780	1	0	0	0	0	0	1	cluster45780			NA	NA	NA	NA
cluster45827	1	0	0	0	0	0	1	cluster45827			NA	NA	PF03447;PF01958	Aspartate/homoserine dehydrogenase, NAD-binding;Aspartate dehydrogenase
cluster45843	1	0	0	0	0	0	1	cluster45843			NA	NA	NA	NA
cluster45853	1	0	0	0	0	0	1	cluster45853			NA	NA	NA	NA
cluster45929	1	0	0	0	0	0	1	cluster45929			NA	NA	NA	NA
cluster46102	1	0	0	0	0	0	1	cluster46102			NA	NA	NA	NA
cluster46252	1	0	0	0	0	0	1	cluster46252			NA	NA	NA	NA
cluster46594	1	0	0	0	0	0	1	cluster46594			NA	NA	PF02140;PF02140;PF02140	D-galactoside/L-rhamnose binding SUEL lectin domain;D-galactoside/L-rhamnose binding SUEL lectin domain;D-galactoside/L-rhamnose binding SUEL lectin domain
cluster46758	1	0	0	0	0	0	1	cluster46758			NA	NA	NA	NA
cluster46988	1	0	0	0	0	0	1	cluster46988			SM00360	RNA recognition motif domain	PF00076	RNA recognition motif domain
cluster48280	1	0	0	0	0	0	1	cluster48280			NA	NA	PF07690	Major facilitator superfamily
cluster48337	1	0	0	0	0	0	1	cluster48337			NA	NA	NA	NA
cluster48609	1	0	0	0	0	0	1	cluster48609			NA	NA	NA	NA
cluster49409	1	0	0	0	0	0	1	cluster49409			NA	NA	NA	NA
cluster49456	1	0	0	0	0	0	1	cluster49456			NA	NA	NA	NA
cluster50030	1	0	0	0	0	0	1	cluster50030			NA	NA	NA	NA
cluster50570	1	0	0	0	0	0	1	cluster50570			NA	NA	NA	NA
cluster5090	1	0	0	0	0	0	1	cluster5090			NA	NA	NA	NA
cluster51465	1	0	0	0	0	0	1	cluster51465			NA	NA	PF03055	Carotenoid oxygenase
cluster51711	1	0	0	0	0	0	1	cluster51711			NA	NA	NA	NA
cluster5175	1	0	0	0	0	0	1	cluster5175			SM00454;SM00454;SM00454	Sterile alpha motif domain;Sterile alpha motif domain;Sterile alpha motif domain	PF00536;PF00536;PF07647	Sterile alpha motif domain;Sterile alpha motif domain;Sterile alpha motif domain
cluster51790	1	0	0	0	0	0	1	cluster51790			NA	NA	PF10257	Retinoic acid induced 16-like protein
cluster51968	1	0	0	0	0	0	1	cluster51968			SM00369;SM00369;SM00369;SM00369;SM00369;SM00369;SM00369;SM00032;SM00209;SM00209;SM00209;SM00209;SM00209;SM00209;SM00209;SM00020	Leucine-rich repeat, typical subtype;Leucine-rich repeat, typical subtype;Leucine-rich repeat, typical subtype;Leucine-rich repeat, typical subtype;Leucine-rich repeat, typical subtype;Leucine-rich repeat, typical subtype;Leucine-rich repeat, typical subtype;Sushi/SCR/CCP domain;Thrombospondin type-1 (TSP1) repeat;Thrombospondin type-1 (TSP1) repeat;Thrombospondin type-1 (TSP1) repeat;Thrombospon…	PF13855;PF13855;PF00089;PF00090;PF00090;PF00090;PF00090;PF00090;PF00090;PF00090	Leucine-rich repeat;Leucine-rich repeat;Serine proteases, trypsin domain;Thrombospondin type-1 (TSP1) repeat;Thrombospondin type-1 (TSP1) repeat;Thrombospondin type-1 (TSP1) repeat;Thrombospondin type-1 (TSP1) repeat;Thrombospondin type-1 (TSP1) repeat;Thrombospondin type-1 (TSP1) repeat;Thrombospondin type-1 (TSP1) repeat
cluster5214	1	0	0	0	0	0	1	cluster5214			NA	NA	PF09790	Hyccin
cluster52299	1	0	0	0	0	0	1	cluster52299			SM00147	Ras guanine-nucleotide exchange factors catalytic domain	PF00617	Ras guanine-nucleotide exchange factors catalytic domain
cluster5232	1	0	0	0	0	0	1	cluster5232			SM00408;SM00409;SM00082;SM00369;SM00369;SM00369;SM00369;SM00369;SM00369;SM00369;SM00369;SM00369;SM00409;SM00409;SM00408	Immunoglobulin subtype 2;Immunoglobulin subtype;Cysteine-rich flanking region, C-terminal;Leucine-rich repeat, typical subtype;Leucine-rich repeat, typical subtype;Leucine-rich repeat, typical subtype;Leucine-rich repeat, typical subtype;Leucine-rich repeat, typical subtype;Leucine-rich repeat, typical subtype;Leucine-rich repeat, typical subtype;Leucine-rich repeat, typical subtype;Leucine-rich …	PF13855;PF13855;PF13855;PF13855;PF13927;PF07679;PF07679	Leucine-rich repeat;Leucine-rich repeat;Leucine-rich repeat;Leucine-rich repeat;;Immunoglobulin I-set;Immunoglobulin I-set
cluster52427	1	0	0	0	0	0	1	cluster52427			NA	NA	NA	NA
cluster52520	1	0	0	0	0	0	1	cluster52520			NA	NA	NA	NA
cluster53026	1	0	0	0	0	0	1	cluster53026			NA	NA	PF04064;PF04063	Protein HGH1 C-terminal;Protein HGH1 N-terminal
cluster5317	1	0	0	0	0	0	1	cluster5317			NA	NA	PF15236
cluster53518	1	0	0	0	0	0	1	cluster53518			NA	NA	PF06736;PF06736	Endosomal/lysomomal potassium channel TMEM175;Endosomal/lysomomal potassium channel TMEM175
cluster53693	1	0	0	0	0	0	1	cluster53693			NA	NA	NA	NA
cluster53956	1	0	0	0	0	0	1	cluster53956			NA	NA	PF02010	PKD/REJ-like domain
cluster54042	1	0	0	0	0	0	1	cluster54042			NA	NA	PF02204	VPS9 domain
cluster54450	1	0	0	0	0	0	1	cluster54450			NA	NA	PF00291;PF14821	Tryptophan synthase beta subunit-like PLP-dependent enzyme;Threonine synthase, N-terminal
cluster55027	1	0	0	0	0	0	1	cluster55027			NA	NA	NA	NA
cluster55036	1	0	0	0	0	0	1	cluster55036			NA	NA	NA	NA
cluster55119	1	0	0	0	0	0	1	cluster55119			NA	NA	NA	NA
cluster55394	1	0	0	0	0	0	1	cluster55394			NA	NA	NA	NA
cluster55664	1	0	0	0	0	0	1	cluster55664			NA	NA	NA	NA
cluster55676	1	0	0	0	0	0	1	cluster55676			NA	NA	NA	NA
cluster56121	1	0	0	0	0	0	1	cluster56121			NA	NA	PF00884	Sulfatase, N-terminal
cluster56169	1	0	0	0	0	0	1	cluster56169			NA	NA	NA	NA
cluster57005	1	0	0	0	0	0	1	cluster57005			NA	NA	NA	NA
cluster57406	1	0	0	0	0	0	1	cluster57406			NA	NA	PF03314	Protein of unknown function DUF273
cluster57691	1	0	0	0	0	0	1	cluster57691			NA	NA	PF05270	Alpha-L-arabinofuranosidase B, arabinose-binding domain
cluster58311	1	0	0	0	0	0	1	cluster58311			NA	NA	PF03184	DDE superfamily endonuclease domain
cluster58387	1	0	0	0	0	0	1	cluster58387			SM00355;SM00355;SM00355	Zinc finger C2H2-type;Zinc finger C2H2-type;Zinc finger C2H2-type	NA	NA
cluster58439	1	0	0	0	0	0	1	cluster58439			NA	NA	NA	NA
cluster58486	1	0	0	0	0	0	1	cluster58486			NA	NA	NA	NA
cluster58578	1	0	0	0	0	0	1	cluster58578			NA	NA	NA	NA
cluster58862	1	0	0	0	0	0	1	cluster58862			NA	NA	NA	NA
cluster59097	1	0	0	0	0	0	1	cluster59097			NA	NA	NA	NA
cluster59182	1	0	0	0	0	0	1	cluster59182			SM00707;SM00707;SM00707	RPEL repeat;RPEL repeat;RPEL repeat	PF02755;PF02755	RPEL repeat;RPEL repeat
cluster59186	1	0	0	0	0	0	1	cluster59186			NA	NA	PF13837
cluster59238	1	0	0	0	0	0	1	cluster59238			NA	NA	PF02931;PF02932	Neurotransmitter-gated ion-channel ligand-binding domain;Neurotransmitter-gated ion-channel transmembrane domain
cluster59265	1	0	0	0	0	0	1	cluster59265			NA	NA	NA	NA
cluster59441	1	0	0	0	0	0	1	cluster59441			SM00751	BSD domain	PF03909	BSD domain
cluster59595	1	0	0	0	0	0	1	cluster59595			SM01007	Class II aldolase/adducin N-terminal	PF00596	Class II aldolase/adducin N-terminal
cluster59762	1	0	0	0	0	0	1	cluster59762			SM00409;SM00408	Immunoglobulin subtype;Immunoglobulin subtype 2	PF07679	Immunoglobulin I-set
cluster6000	1	0	0	0	0	0	1	cluster6000			NA	NA	PF02995;PF02995	Protein of unknown function DUF229;Protein of unknown function DUF229
cluster60008	1	0	0	0	0	0	1	cluster60008			SM00676;SM00676;SM00676;SM00054;SM00054	Uncharacterised domain DM10;Uncharacterised domain DM10;Uncharacterised domain DM10;EF-hand domain;EF-hand domain	PF06565;PF06565;PF06565	Domain of unknown function DUF1126;Domain of unknown function DUF1126;Domain of unknown function DUF1126
cluster60100	1	0	0	0	0	0	1	cluster60100			SM00181;SM00181;SM00181;SM00179	EGF-like domain;EGF-like domain;EGF-like domain;EGF-like calcium-binding domain	PF07645	EGF-like calcium-binding domain
cluster6020	1	0	0	0	0	0	1	cluster6020			SM00209;SM00034;SM00219	Thrombospondin type-1 (TSP1) repeat;C-type lectin-like;Tyrosine-protein kinase, catalytic domain	PF00059;PF07714	C-type lectin-like;Serine-threonine/tyrosine-protein kinase, catalytic domain
cluster60212	1	0	0	0	0	0	1	cluster60212			NA	NA	NA	NA
cluster60237	1	0	0	0	0	0	1	cluster60237			NA	NA	PF00001	G protein-coupled receptor, rhodopsin-like
cluster60255	1	0	0	0	0	0	1	cluster60255			NA	NA	NA	NA
cluster60924	1	0	0	0	0	0	1	cluster60924			SM00060;SM00060;SM00060;SM00060;SM00060;SM00194;SM00194;SM00404;SM00404	Fibronectin type III;Fibronectin type III;Fibronectin type III;Fibronectin type III;Fibronectin type III;PTP type protein phosphatase;PTP type protein phosphatase;Protein-tyrosine phosphatase, catalytic;Protein-tyrosine phosphatase, catalytic	PF00102;PF00102;PF00041;PF00041;PF00041;PF00041	PTP type protein phosphatase;PTP type protein phosphatase;Fibronectin type III;Fibronectin type III;Fibronectin type III;Fibronectin type III
cluster61374	1	0	0	0	0	0	1	cluster61374			NA	NA	NA	NA
cluster61650	1	0	0	0	0	0	1	cluster61650			SM00320;SM00320;SM00320;SM00320	WD40 repeat;WD40 repeat;WD40 repeat;WD40 repeat	PF00400;PF00400;PF00400;PF00400	WD40 repeat;WD40 repeat;WD40 repeat;WD40 repeat
cluster61852	1	0	0	0	0	0	1	cluster61852			SM00220	Protein kinase domain	PF00069	Protein kinase domain
cluster62093	1	0	0	0	0	0	1	cluster62093			NA	NA	PF00822	PMP-22/EMP/MP20/Claudin superfamily
cluster62349	1	0	0	0	0	0	1	cluster62349			NA	NA	NA	NA
cluster62705	1	0	0	0	0	0	1	cluster62705			SM00235;SM00254	Peptidase, metallopeptidase;ShKT domain	PF01400	Peptidase M12A
cluster62738	1	0	0	0	0	0	1	cluster62738			NA	NA	NA	NA
cluster62832	1	0	0	0	0	0	1	cluster62832			NA	NA	PF07019	Rab5-interacting protein family
cluster62833	1	0	0	0	0	0	1	cluster62833			NA	NA	NA	NA
cluster63093	1	0	0	0	0	0	1	cluster63093			NA	NA	NA	NA
cluster63170	1	0	0	0	0	0	1	cluster63170			NA	NA	NA	NA
cluster63242	1	0	0	0	0	0	1	cluster63242			NA	NA	PF01951	Archease domain
cluster63528	1	0	0	0	0	0	1	cluster63528			NA	NA	PF00583	GNAT domain
cluster64068	1	0	0	0	0	0	1	cluster64068			SM00361;SM00356;SM00356	RNA recognition motif domain, eukaryote;Zinc finger, CCCH-type;Zinc finger, CCCH-type	PF00642;PF00642	Zinc finger, CCCH-type;Zinc finger, CCCH-type
cluster64154	1	0	0	0	0	0	1	cluster64154			NA	NA	NA	NA
cluster64172	1	0	0	0	0	0	1	cluster64172			SM00209;SM00209;SM00209;SM00209	Thrombospondin type-1 (TSP1) repeat;Thrombospondin type-1 (TSP1) repeat;Thrombospondin type-1 (TSP1) repeat;Thrombospondin type-1 (TSP1) repeat	PF00090;PF00090	Thrombospondin type-1 (TSP1) repeat;Thrombospondin type-1 (TSP1) repeat
cluster64564	1	0	0	0	0	0	1	cluster64564			SM00060;SM00060	Fibronectin type III;Fibronectin type III	PF00041	Fibronectin type III
cluster64606	1	0	0	0	0	0	1	cluster64606			NA	NA	NA	NA
cluster6471	1	0	0	0	0	0	1	cluster6471			NA	NA	PF01433;PF11838	Peptidase M1, membrane alanine aminopeptidase, N-terminal;ERAP1-like C-terminal domain
cluster6518	1	0	0	0	0	0	1	cluster6518			SM00355;SM00355;SM00355;SM00355	Zinc finger C2H2-type;Zinc finger C2H2-type;Zinc finger C2H2-type;Zinc finger C2H2-type	PF04814;PF00096;PF00096	Hepatocyte nuclear factor 1, N-terminal;;
cluster65464	1	0	0	0	0	0	1	cluster65464			NA	NA	NA	NA
cluster65532	1	0	0	0	0	0	1	cluster65532			NA	NA	NA	NA
cluster65662	1	0	0	0	0	0	1	cluster65662			NA	NA	PF05699	HAT, C-terminal dimerisation domain
cluster65845	1	0	0	0	0	0	1	cluster65845			NA	NA	PF05527	Protein of unknown function DUF758
cluster65866	1	0	0	0	0	0	1	cluster65866			SM00209;SM00209;SM00209	Thrombospondin type-1 (TSP1) repeat;Thrombospondin type-1 (TSP1) repeat;Thrombospondin type-1 (TSP1) repeat	PF00090	Thrombospondin type-1 (TSP1) repeat
cluster65970	1	0	0	0	0	0	1	cluster65970			SM00235	Peptidase, metallopeptidase	PF01400	Peptidase M12A
cluster66260	1	0	0	0	0	0	1	cluster66260			SM00631	Peptidase M14, carboxypeptidase A	PF00246;PF02244	Peptidase M14, carboxypeptidase A;Carboxypeptidase, activation peptide
cluster66262	1	0	0	0	0	0	1	cluster66262			NA	NA	NA	NA
cluster66339	1	0	0	0	0	0	1	cluster66339			NA	NA	NA	NA
cluster66427	1	0	0	0	0	0	1	cluster66427			NA	NA	NA	NA
cluster66511	1	0	0	0	0	0	1	cluster66511			NA	NA	PF01926;PF00931	GTP binding domain;NB-ARC
cluster66630	1	0	0	0	0	0	1	cluster66630			NA	NA	NA	NA
cluster66640	1	0	0	0	0	0	1	cluster66640			NA	NA	NA	NA
cluster66715	1	0	0	0	0	0	1	cluster66715			NA	NA	PF04190	Uncharacterised protein family UPF0363
cluster66847	1	0	0	0	0	0	1	cluster66847			NA	NA	NA	NA
cluster67313	1	0	0	0	0	0	1	cluster67313			SM00355;SM00355;SM00355;SM00317	Zinc finger C2H2-type;Zinc finger C2H2-type;Zinc finger C2H2-type;SET domain	PF00856	SET domain
cluster67432	1	0	0	0	0	0	1	cluster67432			NA	NA	NA	NA
cluster6744	1	0	0	0	0	0	1	cluster6744			NA	NA	PF10300	Outer membrane protein Iml2/Tetratricopeptide repeat protein 39
cluster6747	1	0	0	0	0	0	1	cluster6747			NA	NA	PF00394;PF07731	Multicopper oxidase, type 1;Multicopper oxidase, type 2
cluster67636	1	0	0	0	0	0	1	cluster67636			NA	NA	NA	NA
cluster67716	1	0	0	0	0	0	1	cluster67716			NA	NA	PF13676	Toll/interleukin-1 receptor homology (TIR) domain
cluster6776	1	0	0	0	0	0	1	cluster6776			NA	NA	PF07690	Major facilitator superfamily
cluster67988	1	0	0	0	0	0	1	cluster67988			NA	NA	NA	NA
cluster6802	1	0	0	0	0	0	1	cluster6802			NA	NA	PF07690;PF07690	Major facilitator superfamily;Major facilitator superfamily
cluster68152	1	0	0	0	0	0	1	cluster68152			NA	NA	NA	NA
cluster68274	1	0	0	0	0	0	1	cluster68274			SM00393	R3H domain	PF01424	R3H domain
cluster68280	1	0	0	0	0	0	1	cluster68280			SM00248;SM00248;SM00248;SM00248;SM00248;SM00248;SM00248;SM00248;SM00248;SM00248	Ankyrin repeat;Ankyrin repeat;Ankyrin repeat;Ankyrin repeat;Ankyrin repeat;Ankyrin repeat;Ankyrin repeat;Ankyrin repeat;Ankyrin repeat;Ankyrin repeat	PF13637;PF13606;PF12796;PF12796	;Ankyrin repeat;Ankyrin repeat-containing domain;Ankyrin repeat-containing domain
cluster68440	1	0	0	0	0	0	1	cluster68440			NA	NA	NA	NA
cluster68467	1	0	0	0	0	0	1	cluster68467			NA	NA	NA	NA
cluster68927	1	0	0	0	0	0	1	cluster68927			SM00248;SM00248;SM00248;SM00248;SM00248	Ankyrin repeat;Ankyrin repeat;Ankyrin repeat;Ankyrin repeat;Ankyrin repeat	PF00520;PF12796;PF12796	Ion transport domain;Ankyrin repeat-containing domain;Ankyrin repeat-containing domain
cluster69013	1	0	0	0	0	0	1	cluster69013			NA	NA	NA	NA
cluster69124	1	0	0	0	0	0	1	cluster69124			NA	NA	NA	NA
cluster69363	1	0	0	0	0	0	1	cluster69363			NA	NA	NA	NA
cluster69410	1	0	0	0	0	0	1	cluster69410			NA	NA	NA	NA
cluster69563	1	0	0	0	0	0	1	cluster69563			NA	NA	PF06961	Protein of unknown function DUF1294
cluster69847	1	0	0	0	0	0	1	cluster69847			NA	NA	PF10609	Flagellum site-determining protein YlxH/ Fe-S cluster assembling factor NBP35
cluster70563	1	0	0	0	0	0	1	cluster70563			NA	NA	NA	NA
cluster70858	1	0	0	0	0	0	1	cluster70858			SM00288	VHS domain	PF03127;PF00790	GAT domain;VHS domain
cluster70888	1	0	0	0	0	0	1	cluster70888			NA	NA	NA	NA
cluster71063	1	0	0	0	0	0	1	cluster71063			SM00181;SM00181;SM00181;SM00181;SM00181;SM00181	EGF-like domain;EGF-like domain;EGF-like domain;EGF-like domain;EGF-like domain;EGF-like domain	NA	NA
cluster71153	1	0	0	0	0	0	1	cluster71153			SM00248;SM00248;SM00248;SM00248;SM00248	Ankyrin repeat;Ankyrin repeat;Ankyrin repeat;Ankyrin repeat;Ankyrin repeat	PF12796;PF12796;PF00520	Ankyrin repeat-containing domain;Ankyrin repeat-containing domain;Ion transport domain
cluster71208	1	0	0	0	0	0	1	cluster71208			SM00209;SM00209	Thrombospondin type-1 (TSP1) repeat;Thrombospondin type-1 (TSP1) repeat	PF00090;PF00090	Thrombospondin type-1 (TSP1) repeat;Thrombospondin type-1 (TSP1) repeat
cluster71290	1	0	0	0	0	0	1	cluster71290			SM00254;SM00254;SM00254;SM00254;SM00254;SM00254;SM00235	ShKT domain;ShKT domain;ShKT domain;ShKT domain;ShKT domain;ShKT domain;Peptidase, metallopeptidase	PF01549;PF01549;PF01549;PF01549;PF01549;PF01549;PF01400	ShKT domain;ShKT domain;ShKT domain;ShKT domain;ShKT domain;ShKT domain;Peptidase M12A
cluster71363	1	0	0	0	0	0	1	cluster71363			NA	NA	PF13424
cluster71703	1	0	0	0	0	0	1	cluster71703			NA	NA	NA	NA
cluster71752	1	0	0	0	0	0	1	cluster71752			NA	NA	PF09335	SNARE associated Golgi protein
cluster72093	1	0	0	0	0	0	1	cluster72093			NA	NA	NA	NA
cluster7210	1	0	0	0	0	0	1	cluster7210			NA	NA	NA	NA
cluster72112	1	0	0	0	0	0	1	cluster72112			SM00409;SM00409;SM00409;SM00408;SM00408	Immunoglobulin subtype;Immunoglobulin subtype;Immunoglobulin subtype;Immunoglobulin subtype 2;Immunoglobulin subtype 2	PF13927;PF13927;PF07534	;;TLDc domain
cluster72124	1	0	0	0	0	0	1	cluster72124			NA	NA	PF06736;PF06736	Endosomal/lysomomal potassium channel TMEM175;Endosomal/lysomomal potassium channel TMEM175
cluster72275	1	0	0	0	0	0	1	cluster72275			NA	NA	NA	NA
cluster72278	1	0	0	0	0	0	1	cluster72278			SM00707;SM00707	RPEL repeat;RPEL repeat	PF02755	RPEL repeat
cluster72316	1	0	0	0	0	0	1	cluster72316			SM00280;SM00280;SM00280	Kazal domain;Kazal domain;Kazal domain	PF07648;PF07648;PF07648	Kazal domain;Kazal domain;Kazal domain
cluster72616	1	0	0	0	0	0	1	cluster72616			NA	NA	NA	NA
cluster72855	1	0	0	0	0	0	1	cluster72855			NA	NA	NA	NA
cluster72876	1	0	0	0	0	0	1	cluster72876			NA	NA	PF00095	WAP-type 'four-disulfide core' domain
cluster7331	1	0	0	0	0	0	1	cluster7331			NA	NA	PF13621
cluster73351	1	0	0	0	0	0	1	cluster73351			NA	NA	NA	NA
cluster73468	1	0	0	0	0	0	1	cluster73468			NA	NA	NA	NA
cluster73645	1	0	0	0	0	0	1	cluster73645			SM00710;SM00710;SM00710	Parallel beta-helix repeat;Parallel beta-helix repeat;Parallel beta-helix repeat	PF13229
cluster73670	1	0	0	0	0	0	1	cluster73670			NA	NA	PF13906;PF13520	Cationic amino acid transporter, C-terminal;Amino acid/polyamine transporter I
cluster73716	1	0	0	0	0	0	1	cluster73716			NA	NA	NA	NA
cluster74039	1	0	0	0	0	0	1	cluster74039			NA	NA	NA	NA
cluster74142	1	0	0	0	0	0	1	cluster74142			NA	NA	PF15043	CB1 cannabinoid receptor-interacting protein 1
cluster74244	1	0	0	0	0	0	1	cluster74244			NA	NA	PF00024	PAN/Apple domain
cluster74315	1	0	0	0	0	0	1	cluster74315			SM00209;SM00209;SM00209;SM00209;SM00209;SM00209	Thrombospondin type-1 (TSP1) repeat;Thrombospondin type-1 (TSP1) repeat;Thrombospondin type-1 (TSP1) repeat;Thrombospondin type-1 (TSP1) repeat;Thrombospondin type-1 (TSP1) repeat;Thrombospondin type-1 (TSP1) repeat	PF00090;PF00090;PF00090;PF00090;PF00090;PF00090	Thrombospondin type-1 (TSP1) repeat;Thrombospondin type-1 (TSP1) repeat;Thrombospondin type-1 (TSP1) repeat;Thrombospondin type-1 (TSP1) repeat;Thrombospondin type-1 (TSP1) repeat;Thrombospondin type-1 (TSP1) repeat
cluster74692	1	0	0	0	0	0	1	cluster74692			SM00235	Peptidase, metallopeptidase	PF01400	Peptidase M12A
cluster74717	1	0	0	0	0	0	1	cluster74717			SM00235;SM00130	Peptidase, metallopeptidase;Kringle	PF01400;PF00051	Peptidase M12A;Kringle
cluster74830	1	0	0	0	0	0	1	cluster74830			NA	NA	PF02994	Transposase, L1
cluster74877	1	0	0	0	0	0	1	cluster74877			NA	NA	NA	NA
cluster75000	1	0	0	0	0	0	1	cluster75000			NA	NA	NA	NA
cluster75112	1	0	0	0	0	0	1	cluster75112			NA	NA	PF01061	ABC-2 type transporter
cluster75147	1	0	0	0	0	0	1	cluster75147			NA	NA	PF00024	PAN/Apple domain
cluster75306	1	0	0	0	0	0	1	cluster75306			SM00248;SM00248;SM00248;SM00248;SM00248;SM00248;SM00248;SM00248;SM00248	Ankyrin repeat;Ankyrin repeat;Ankyrin repeat;Ankyrin repeat;Ankyrin repeat;Ankyrin repeat;Ankyrin repeat;Ankyrin repeat;Ankyrin repeat	PF12796;PF12796;PF12796;PF12796;PF13606	Ankyrin repeat-containing domain;Ankyrin repeat-containing domain;Ankyrin repeat-containing domain;Ankyrin repeat-containing domain;Ankyrin repeat
cluster75616	1	0	0	0	0	0	1	cluster75616			NA	NA	PF01064	Activin types I and II receptor domain
cluster75655	1	0	0	0	0	0	1	cluster75655			SM00326	SH3 domain	PF07815;PF14604	Abl-interactor, homeo-domain homologous domain;SH3 domain
cluster75755	1	0	0	0	0	0	1	cluster75755			SM01117	Cytochrome b5-like heme/steroid binding domain	PF00173	Cytochrome b5-like heme/steroid binding domain
cluster75822	1	0	0	0	0	0	1	cluster75822			NA	NA	NA	NA
cluster75831	1	0	0	0	0	0	1	cluster75831			SM00303;SM00308	GPS motif;PLAT/LH2 domain	PF02010;PF01825;PF08016;PF01477	PKD/REJ-like domain;GPS motif;Polycystin cation channel, PKD1/PKD2;PLAT/LH2 domain
cluster76039	1	0	0	0	0	0	1	cluster76039			SM00932	Scaffold protein Nfu/NifU, N-terminal	PF08712;PF01106	Scaffold protein Nfu/NifU, N-terminal;NIF system FeS cluster assembly, NifU, C-terminal
cluster76048	1	0	0	0	0	0	1	cluster76048			NA	NA	PF05210	Sprouty
cluster76944	1	0	0	0	0	0	1	cluster76944			NA	NA	PF12832	Major facilitator superfamily associated domain
cluster77393	1	0	0	0	0	0	1	cluster77393			NA	NA	PF00822	PMP-22/EMP/MP20/Claudin superfamily
cluster78798	1	0	0	0	0	0	1	cluster78798			NA	NA	PF01055	Glycoside hydrolase family 31
cluster78896	1	0	0	0	0	0	1	cluster78896			NA	NA	NA	NA
cluster79149	1	0	0	0	0	0	1	cluster79149			NA	NA	NA	NA
cluster79161	1	0	0	0	0	0	1	cluster79161			SM00364;SM00364;SM00364;SM00364;SM00364;SM00364;SM00364;SM00364;SM00369;SM00369;SM00369;SM00369;SM00369;SM00369;SM00369;SM00369;SM00369;SM00369;SM00369;SM00369;SM00369;SM00365;SM00365;SM00365;SM00365;SM00365;SM00365;SM00365;SM00365	;;;;;;;;Leucine-rich repeat, typical subtype;Leucine-rich repeat, typical subtype;Leucine-rich repeat, typical subtype;Leucine-rich repeat, typical subtype;Leucine-rich repeat, typical subtype;Leucine-rich repeat, typical subtype;Leucine-rich repeat, typical subtype;Leucine-rich repeat, typical subtype;Leucine-rich repeat, typical subtype;Leucine-rich repeat, typical subtype;Leucine-rich repeat, …	PF13855;PF13855;PF13855;PF13855;PF13855	Leucine-rich repeat;Leucine-rich repeat;Leucine-rich repeat;Leucine-rich repeat;Leucine-rich repeat
cluster7934	1	0	0	0	0	0	1	cluster7934			NA	NA	NA	NA
cluster79646	1	0	0	0	0	0	1	cluster79646			NA	NA	PF03736;PF03736;PF03736	Leucine-rich glioma-inactivated , EPTP repeat;Leucine-rich glioma-inactivated , EPTP repeat;Leucine-rich glioma-inactivated , EPTP repeat
cluster79902	1	0	0	0	0	0	1	cluster79902			NA	NA	NA	NA
cluster80050	1	0	0	0	0	0	1	cluster80050			NA	NA	PF02140	D-galactoside/L-rhamnose binding SUEL lectin domain
cluster80986	1	0	0	0	0	0	1	cluster80986			NA	NA	NA	NA
cluster8102	1	0	0	0	0	0	1	cluster8102			SM00365;SM00365;SM00365;SM00365	;;;	PF14580
cluster82179	1	0	0	0	0	0	1	cluster82179			NA	NA	PF13374;PF13374;PF05729	Tetratricopeptide-like helical domain;Tetratricopeptide-like helical domain;
cluster82584	1	0	0	0	0	0	1	cluster82584			SM00060;SM00060;SM00192;SM00192	Fibronectin type III;Fibronectin type III;Low-density lipoprotein (LDL) receptor class A repeat;Low-density lipoprotein (LDL) receptor class A repeat	PF00041;PF00057	Fibronectin type III;Low-density lipoprotein (LDL) receptor class A repeat
cluster83082	1	0	0	0	0	0	1	cluster83082			NA	NA	NA	NA
cluster83499	1	0	0	0	0	0	1	cluster83499			NA	NA	PF13517;PF13517	;
cluster84228	1	0	0	0	0	0	1	cluster84228			NA	NA	NA	NA
cluster8423	1	0	0	0	0	0	1	cluster8423			NA	NA	NA	NA
cluster84492	1	0	0	0	0	0	1	cluster84492			NA	NA	NA	NA
cluster84643	1	0	0	0	0	0	1	cluster84643			NA	NA	NA	NA
cluster85035	1	0	0	0	0	0	1	cluster85035			NA	NA	PF07732	Multicopper oxidase, type 3
cluster86258	1	0	0	0	0	0	1	cluster86258			NA	NA	PF02995	Protein of unknown function DUF229
cluster8677	1	0	0	0	0	0	1	cluster8677			NA	NA	PF13843;PF13843	PiggyBac transposable element-derived protein;PiggyBac transposable element-derived protein
cluster87281	1	0	0	0	0	0	1	cluster87281			NA	NA	NA	NA
cluster8743	1	0	0	0	0	0	1	cluster8743			SM00233;SM00233;SM00498	Pleckstrin homology domain;Pleckstrin homology domain;Formin, FH2 domain	PF02181;PF00169	Formin, FH2 domain;Pleckstrin homology domain
cluster87689	1	0	0	0	0	0	1	cluster87689			NA	NA	NA	NA
cluster88439	1	0	0	0	0	0	1	cluster88439			NA	NA	PF00067	Cytochrome P450
cluster8948	1	0	0	0	0	0	1	cluster8948			NA	NA	PF06736;PF06736	Endosomal/lysomomal potassium channel TMEM175;Endosomal/lysomomal potassium channel TMEM175
cluster89534	1	0	0	0	0	0	1	cluster89534			SM00254;SM00020	ShKT domain;Serine proteases, trypsin domain	PF01549;PF00089	ShKT domain;Serine proteases, trypsin domain
cluster8987	1	0	0	0	0	0	1	cluster8987			SM01265	Mab-21 domain	PF03281	Mab-21 domain
cluster89984	1	0	0	0	0	0	1	cluster89984			NA	NA	PF00024	PAN/Apple domain
cluster90817	1	0	0	0	0	0	1	cluster90817			SM00228	PDZ domain	PF00595	PDZ domain
cluster90900	1	0	0	0	0	0	1	cluster90900			SM00454;SM00454	Sterile alpha motif domain;Sterile alpha motif domain	PF12736;PF00536	CABIT domain;Sterile alpha motif domain
cluster91315	1	0	0	0	0	0	1	cluster91315			NA	NA	NA	NA
cluster91373	1	0	0	0	0	0	1	cluster91373			SM00059	Fibronectin, type II, collagen-binding	PF00040;PF02140;PF02140	Fibronectin, type II, collagen-binding;D-galactoside/L-rhamnose binding SUEL lectin domain;D-galactoside/L-rhamnose binding SUEL lectin domain
cluster92474	1	0	0	0	0	0	1	cluster92474			NA	NA	PF03062	Membrane bound O-acyl transferase, MBOAT
cluster92766	1	0	0	0	0	0	1	cluster92766			NA	NA	NA	NA
cluster92829	1	0	0	0	0	0	1	cluster92829			NA	NA	NA	NA
cluster93049	1	0	0	0	0	0	1	cluster93049			SM00059;SM00137;SM00137	Fibronectin, type II, collagen-binding;MAM domain;MAM domain	PF00629;PF00629;PF00629;PF00040	MAM domain;MAM domain;MAM domain;Fibronectin, type II, collagen-binding
cluster93747	1	0	0	0	0	0	1	cluster93747			NA	NA	NA	NA
cluster93821	1	0	0	0	0	0	1	cluster93821			NA	NA	NA	NA
cluster93908	1	0	0	0	0	0	1	cluster93908			NA	NA	NA	NA
cluster94660	1	0	0	0	0	0	1	cluster94660			SM00264	BAG domain	PF02179	BAG domain
cluster95343	1	0	0	0	0	0	1	cluster95343			NA	NA	NA	NA
cluster9555	1	0	0	0	0	0	1	cluster9555			NA	NA	NA	NA
cluster97086	1	0	0	0	0	0	1	cluster97086			NA	NA	NA	NA
cluster9768	1	0	0	0	0	0	1	cluster9768			NA	NA	NA	NA
cluster9804	1	0	0	0	0	0	1	cluster9804			SM00028;SM00028	Tetratricopeptide repeat;Tetratricopeptide repeat	PF13424
cluster9908	1	0	0	0	0	0	1	cluster9908			NA	NA	PF00001	G protein-coupled receptor, rhodopsin-like
cluster99736	1	0	0	0	0	0	1	cluster99736			NA	NA	PF00743	Flavin monooxygenase-like
cluster99913	1	0	0	0	0	0	1	cluster99913			NA	NA	NA	NA
cluster102212	0	0	0	1	1	1	3	cluster102212			NA	NA	PF02140;PF02140	D-galactoside/L-rhamnose binding SUEL lectin domain;D-galactoside/L-rhamnose binding SUEL lectin domain
cluster103978	0	0	0	1	1	1	3	cluster103978			NA	NA	PF09092;PF02278;PF09093	Lyase, N-terminal;Polysaccharide lyase family 8, central domain;Lyase, catalytic
cluster105388	0	0	0	1	1	1	3	cluster105388			SM00112;SM00112;SM00112;SM00112;SM00112;SM00112;SM00112;SM00112;SM00112;SM00112;SM00112;SM00112;SM00112;SM00112;SM00112;SM00112;SM00112;SM00112;SM00112;SM00112;SM00112;SM00112;SM00112;SM00112;SM00181;SM00181;SM00181;SM00181;SM00181;SM00181;SM00179;SM00179;SM00179;SM00209;SM00209;SM00209;SM00209;SM00209;SM00209;SM00209;SM00209	Cadherin;Cadherin;Cadherin;Cadherin;Cadherin;Cadherin;Cadherin;Cadherin;Cadherin;Cadherin;Cadherin;Cadherin;Cadherin;Cadherin;Cadherin;Cadherin;Cadherin;Cadherin;Cadherin;Cadherin;Cadherin;Cadherin;Cadherin;Cadherin;EGF-like domain;EGF-like domain;EGF-like domain;EGF-like domain;EGF-like domain;EGF-like domain;EGF-like calcium-binding domain;EGF-like calcium-binding domain;EGF-like calcium-bindin…	PF00090;PF00090;PF00090;PF00090;PF00090;PF00090;PF00090;PF00028;PF00028;PF00028;PF00028;PF00008	Thrombospondin type-1 (TSP1) repeat;Thrombospondin type-1 (TSP1) repeat;Thrombospondin type-1 (TSP1) repeat;Thrombospondin type-1 (TSP1) repeat;Thrombospondin type-1 (TSP1) repeat;Thrombospondin type-1 (TSP1) repeat;Thrombospondin type-1 (TSP1) repeat;Cadherin;Cadherin;Cadherin;Cadherin;EGF-like domain
cluster112967	0	0	0	1	1	1	3	cluster112967			NA	NA	NA	NA
cluster114427	0	0	0	1	1	1	3	cluster114427			NA	NA	PF02140;PF02140;PF02140;PF02140	D-galactoside/L-rhamnose binding SUEL lectin domain;D-galactoside/L-rhamnose binding SUEL lectin domain;D-galactoside/L-rhamnose binding SUEL lectin domain;D-galactoside/L-rhamnose binding SUEL lectin domain
cluster11495	0	0	0	1	1	1	3	cluster11495			NA	NA	PF14776
cluster116394	0	0	0	1	1	1	3	cluster116394			NA	NA	PF00182	Glycoside hydrolase, family 19, catalytic
cluster117866	0	0	0	1	1	1	3	cluster117866			NA	NA	NA	NA
cluster121417	0	0	0	1	1	1	3	cluster121417			NA	NA	NA	NA
cluster136945	0	0	0	1	1	1	3	cluster136945			SM00494;SM00494;SM00494;SM00494	Chitin binding domain;Chitin binding domain;Chitin binding domain;Chitin binding domain	PF01607;PF01607;PF01607;PF01607	Chitin binding domain;Chitin binding domain;Chitin binding domain;Chitin binding domain
cluster138135	0	0	0	1	1	1	3	cluster138135			NA	NA	NA	NA
cluster145241	0	0	0	1	1	1	3	cluster145241			NA	NA	PF17172;PF17171	Thioredoxin-like fold;Metaxin, glutathione S-transferase domain
cluster148613	0	0	0	1	1	1	3	cluster148613			SM00184	Zinc finger, RING-type	NA	NA
cluster1514	0	0	0	1	1	1	3	cluster1514			SM01132;SM00314	Dilute domain;Ras-associating (RA) domain	PF01843;PF00788	Dilute domain;Ras-associating (RA) domain
cluster154259	0	0	0	1	1	1	3	cluster154259			NA	NA	NA	NA
cluster162507	0	0	0	1	1	1	3	cluster162507			NA	NA	NA	NA
cluster170402	0	0	0	1	1	1	3	cluster170402			NA	NA	PF00001	G protein-coupled receptor, rhodopsin-like
cluster171113	0	0	0	1	1	1	3	cluster171113			NA	NA	NA	NA
cluster176560	0	0	0	1	1	1	3	cluster176560			SM00204	Transforming growth factor-beta, C-terminal	PF00019;PF00688	Transforming growth factor-beta, C-terminal;TGF-beta, propeptide
cluster177809	0	0	0	1	1	1	3	cluster177809			NA	NA	PF15663
cluster181558	0	0	0	1	1	1	3	cluster181558			NA	NA	PF00024	PAN/Apple domain
cluster182229	0	0	0	1	1	1	3	cluster182229			NA	NA	NA	NA
cluster186612	0	0	0	1	1	1	3	cluster186612			NA	NA	NA	NA
cluster191746	0	0	0	1	1	1	3	cluster191746			NA	NA	PF01926	GTP binding domain
cluster194912	0	0	0	1	1	1	3	cluster194912			NA	NA	NA	NA
cluster200280	0	0	0	1	1	1	3	cluster200280			SM00020	Serine proteases, trypsin domain	PF00089	Serine proteases, trypsin domain
cluster209710	0	0	0	1	1	1	3	cluster209710			NA	NA	PF00519	DNA helicase E1 protein, C-terminal, Papillomavirus
cluster211222	0	0	0	1	1	1	3	cluster211222			NA	NA	NA	NA
cluster217905	0	0	0	1	1	1	3	cluster217905			NA	NA	PF03171;PF14226	Oxoglutarate/iron-dependent dioxygenase;Non-haem dioxygenase N-terminal domain
cluster218236	0	0	0	1	1	1	3	cluster218236			NA	NA	PF05270	Alpha-L-arabinofuranosidase B, arabinose-binding domain
cluster22060	0	0	0	1	1	1	3	cluster22060			NA	NA	NA	NA
cluster24737	0	0	0	1	1	1	3	cluster24737			NA	NA	NA	NA
cluster27174	0	0	0	1	1	1	3	cluster27174			NA	NA	NA	NA
cluster27692	0	0	0	1	1	1	3	cluster27692			NA	NA	PF07173;PF07173	Glycine-rich domain-containing protein-like;Glycine-rich domain-containing protein-like
cluster28791	0	0	0	1	1	1	3	cluster28791			NA	NA	NA	NA
cluster28882	0	0	0	1	1	1	3	cluster28882			NA	NA	PF00519	DNA helicase E1 protein, C-terminal, Papillomavirus
cluster29408	0	0	0	1	1	1	3	cluster29408			SM00173		PF00071	Small GTPase superfamily
cluster32060	0	0	0	1	1	1	3	cluster32060			SM00233	Pleckstrin homology domain	NA	NA
cluster34338	0	0	0	1	1	1	3	cluster34338			SM00181;SM00181	EGF-like domain;EGF-like domain	PF12946	Merozoite surface protein, EGF domain 1
cluster38838	0	0	0	1	1	1	3	cluster38838			NA	NA	NA	NA
cluster39730	0	0	0	1	1	1	3	cluster39730			NA	NA	NA	NA
cluster41225	0	0	0	1	1	1	3	cluster41225			NA	NA	NA	NA
cluster43941	0	0	0	1	1	1	3	cluster43941			NA	NA	NA	NA
cluster44040	0	0	0	1	1	1	3	cluster44040			NA	NA	NA	NA
cluster44468	0	0	0	1	1	1	3	cluster44468			NA	NA	NA	NA
cluster45546	0	0	0	1	1	1	3	cluster45546			NA	NA	NA	NA
cluster47919	0	0	0	1	1	1	3	cluster47919			NA	NA	NA	NA
cluster55047	0	0	0	1	1	1	3	cluster55047			NA	NA	NA	NA
cluster59187	0	0	0	1	1	1	3	cluster59187			NA	NA	PF14752
cluster59287	0	0	0	1	1	1	3	cluster59287			NA	NA	PF04505	CD225/Dispanin family
cluster60070	0	0	0	1	1	1	3	cluster60070			NA	NA	PF03781	Sulfatase-modifying factor enzyme
cluster61315	0	0	0	1	1	1	3	cluster61315			NA	NA	PF04261;PF02901	Dyp-type peroxidase;Pyruvate formate lyase domain
cluster69795	0	0	0	1	1	1	3	cluster69795			SM00198;SM00254;SM00254	CAP domain;ShKT domain;ShKT domain	PF00188;PF01549;PF01549	CAP domain;ShKT domain;ShKT domain
cluster70769	0	0	0	1	1	1	3	cluster70769			NA	NA	PF00619	CARD domain
cluster72931	0	0	0	1	1	1	3	cluster72931			NA	NA	NA	NA
cluster75739	0	0	0	1	1	1	3	cluster75739			NA	NA	NA	NA
cluster75978	0	0	0	1	1	1	3	cluster75978			SM00389	Homeobox domain	PF05920	Homeobox KN domain
cluster79158	0	0	0	1	1	1	3	cluster79158			NA	NA	NA	NA
cluster79724	0	0	0	1	1	1	3	cluster79724			NA	NA	NA	NA
cluster80905	0	0	0	1	1	1	3	cluster80905			SM00028;SM00028;SM00028;SM00028	Tetratricopeptide repeat;Tetratricopeptide repeat;Tetratricopeptide repeat;Tetratricopeptide repeat	PF13181;PF00515	Tetratricopeptide repeat;Tetratricopeptide repeat 1
cluster84170	0	0	0	1	1	1	3	cluster84170			NA	NA	NA	NA
cluster86984	0	0	0	1	1	1	3	cluster86984			NA	NA	PF05270	Alpha-L-arabinofuranosidase B, arabinose-binding domain
cluster89783	0	0	0	1	1	1	3	cluster89783			NA	NA	NA	NA
cluster94480	0	0	0	1	1	1	3	cluster94480			NA	NA	PF00583	GNAT domain
cluster97940	0	0	0	1	1	1	3	cluster97940			NA	NA	NA	NA
cluster98614	0	0	0	1	1	1	3	cluster98614			NA	NA	NA	NA
cluster103539	0	0	0	0	1	1	2	cluster103539			NA	NA	NA	NA
cluster10538	0	0	0	0	1	1	2	cluster10538			SM00312;SM00326;SM00326;SM00326	Phox homologous domain;SH3 domain;SH3 domain;SH3 domain	PF00018;PF07653;PF00787;PF14604	SH3 domain;Variant SH3 domain;Phox homologous domain;SH3 domain
cluster109557	0	0	0	0	1	1	2	cluster109557			NA	NA	PF04505	CD225/Dispanin family
cluster11092	0	0	0	0	1	1	2	cluster11092			SM00360	RNA recognition motif domain	PF00076;PF00076	RNA recognition motif domain;RNA recognition motif domain
cluster115101	0	0	0	0	1	1	2	cluster115101			NA	NA	PF00582	UspA
cluster121019	0	0	0	0	1	1	2	cluster121019			NA	NA	PF00001	G protein-coupled receptor, rhodopsin-like
cluster126236	0	0	0	0	1	1	2	cluster126236			NA	NA	PF03351	DOMON domain
cluster126840	0	0	0	0	1	1	2	cluster126840			NA	NA	NA	NA
cluster127566	0	0	0	0	1	1	2	cluster127566			NA	NA	NA	NA
cluster129686	0	0	0	0	1	1	2	cluster129686			NA	NA	NA	NA
cluster136449	0	0	0	0	1	1	2	cluster136449			NA	NA	PF00536	Sterile alpha motif domain
cluster137323	0	0	0	0	1	1	2	cluster137323			NA	NA	NA	NA
cluster140918	0	0	0	0	1	1	2	cluster140918			NA	NA	NA	NA
cluster141327	0	0	0	0	1	1	2	cluster141327			NA	NA	NA	NA
cluster14235	0	0	0	0	1	1	2	cluster14235			SM00179;SM00179;SM00179;SM00179;SM00179;SM00179;SM00179;SM00179;SM00181;SM00181;SM00181;SM00181;SM00181;SM00181;SM00181;SM00181	EGF-like calcium-binding domain;EGF-like calcium-binding domain;EGF-like calcium-binding domain;EGF-like calcium-binding domain;EGF-like calcium-binding domain;EGF-like calcium-binding domain;EGF-like calcium-binding domain;EGF-like calcium-binding domain;EGF-like domain;EGF-like domain;EGF-like domain;EGF-like domain;EGF-like domain;EGF-like domain;EGF-like domain;EGF-like domain	PF12662;PF07645;PF07645;PF07645;PF07645;PF07645;PF07645	Complement Clr-like EGF domain;EGF-like calcium-binding domain;EGF-like calcium-binding domain;EGF-like calcium-binding domain;EGF-like calcium-binding domain;EGF-like calcium-binding domain;EGF-like calcium-binding domain
cluster143924	0	0	0	0	1	1	2	cluster143924			NA	NA	NA	NA
cluster149124	0	0	0	0	1	1	2	cluster149124			SM00050	Disintegrin domain	PF00200	Disintegrin domain
cluster149411	0	0	0	0	1	1	2	cluster149411			NA	NA	NA	NA
cluster151366	0	0	0	0	1	1	2	cluster151366			NA	NA	NA	NA
cluster153700	0	0	0	0	1	1	2	cluster153700			SM00248;SM00248;SM00248	Ankyrin repeat;Ankyrin repeat;Ankyrin repeat	PF12796	Ankyrin repeat-containing domain
cluster1635	0	0	0	0	1	1	2	cluster1635			SM00327;SM00209;SM00209;SM00209;SM00209;SM00209;SM00209;SM00209;SM00209;SM00209;SM00209;SM00209;SM00209;SM00209	von Willebrand factor, type A;Thrombospondin type-1 (TSP1) repeat;Thrombospondin type-1 (TSP1) repeat;Thrombospondin type-1 (TSP1) repeat;Thrombospondin type-1 (TSP1) repeat;Thrombospondin type-1 (TSP1) repeat;Thrombospondin type-1 (TSP1) repeat;Thrombospondin type-1 (TSP1) repeat;Thrombospondin type-1 (TSP1) repeat;Thrombospondin type-1 (TSP1) repeat;Thrombospondin type-1 (TSP1) repeat;Thrombosp…	PF00090;PF00090;PF00090;PF00090;PF00090;PF00090;PF00090;PF00090;PF00092	Thrombospondin type-1 (TSP1) repeat;Thrombospondin type-1 (TSP1) repeat;Thrombospondin type-1 (TSP1) repeat;Thrombospondin type-1 (TSP1) repeat;Thrombospondin type-1 (TSP1) repeat;Thrombospondin type-1 (TSP1) repeat;Thrombospondin type-1 (TSP1) repeat;Thrombospondin type-1 (TSP1) repeat;von Willebrand factor, type A
cluster166647	0	0	0	0	1	1	2	cluster166647			SM00209	Thrombospondin type-1 (TSP1) repeat	PF00090;PF00147	Thrombospondin type-1 (TSP1) repeat;Fibrinogen, alpha/beta/gamma chain, C-terminal globular domain
cluster171364	0	0	0	0	1	1	2	cluster171364			NA	NA	NA	NA
cluster171592	0	0	0	0	1	1	2	cluster171592			NA	NA	NA	NA
cluster177091	0	0	0	0	1	1	2	cluster177091			SM00248;SM00248	Ankyrin repeat;Ankyrin repeat	PF12796	Ankyrin repeat-containing domain
cluster180752	0	0	0	0	1	1	2	cluster180752			SM00209	Thrombospondin type-1 (TSP1) repeat	NA	NA
cluster181821	0	0	0	0	1	1	2	cluster181821			NA	NA	PF01762	Glycosyl transferase, family 31
cluster182240	0	0	0	0	1	1	2	cluster182240			SM00179;SM00179;SM00181;SM00181;SM00181;SM00181;SM00181	EGF-like calcium-binding domain;EGF-like calcium-binding domain;EGF-like domain;EGF-like domain;EGF-like domain;EGF-like domain;EGF-like domain	PF07645	EGF-like calcium-binding domain
cluster186913	0	0	0	0	1	1	2	cluster186913			NA	NA	PF03128;PF03128	CXCXC repeat;CXCXC repeat
cluster188845	0	0	0	0	1	1	2	cluster188845			NA	NA	NA	NA
cluster190232	0	0	0	0	1	1	2	cluster190232			NA	NA	PF02140	D-galactoside/L-rhamnose binding SUEL lectin domain
[truncated: 349 more rows]
